# Supplementary material for: Genome-Wide Identification, Characterization, and Expression Analysis of Glutamate Receptor-like Gene (GLR) Family in Sugarcane
Source: Plants (Basel). 2022 Sep 19;11(18):2440. doi: 10.3390/plants11182440 (PMC9506223; doi:10.3390/plants11182440)
Supplement: Supplementary file 1 [file plants-11-02440-s001.zip]

Archive with 2 entries (2 files):
- Supplemental Table S1-S15.xlsx
- Supplementale Figure S1-S4.pdf
