# Supplementary material for: Genome-Wide Identification, Characterization, and Expression Analysis of Glutamate Receptor-like Gene (GLR) Family in Sugarcane
Source: Plants (Basel). 2022 Sep 19;11(18):2440. doi: 10.3390/plants11182440 (PMC9506223; doi:10.3390/plants11182440)
Supplement: Supplementary file 1 [file plants-11-02440-s001.zip › Supplemental Table S1-S15.xlsx]

## Sheet: Table S1
Table S1 Functions of the purported GLR proteins involved in phylogenetic tree
Gene name	Gene functions	Literature
AtGLR1.1	1) Regulate carbon and nitrogen metabolism; 2) Regulate abscisic acid biosynthesis; 3) control development and water loss.	[1,2]
AtGLR1.2	Increase cold tolerance by regulating jasmonate signaling.	[3]
AtGLR1.3	Increase cold tolerance by regulating jasmonate signaling.	[3]
AtGLR2.4	Associated with Ca2+ channels.	[4]
AtGLR2.5	Associated with Ca2+ channels.	[4]
AtGLR3.1	1) Regulate stomatal apertures and plant growth; 2) De-regulated expression impairs long-term Ca2+ programmed stomatal closure.	[5,6]
AtGLR3.2	Overexpression Impairs Calcium Utilization and Sensitivity to Ionic Stress.	[7]
AtGLR3.3	1) Root gravitropism; 2) Innate immune response; 3) On/off switches of wound-induced systemic electrical signals.	[8-11]
AtGLR3.4	Sensitive to touch and cold	[12]
AtGLR3.5	1) Modulates cytosolic Ca2+ level to counteract effect of abscisic acid in seed germination; 2) On/off switches of wound-induced systemic electrical signals; Regulate stomatal apertures and plant growth.	[5,11,13]
AtGLR3.6	Controls root development.	[11,14]
	On/off switches of wound-induced systemic electrical signals.
AtGLR3.7	Participates in Salt Stress Response.	[15]
GhGLR4.8	Resistance to Fusarium Wilt in Gossypium hirsutum.	[16]
OsGLR1.1	Related to salt, cold and drought stress.	[17]
OsGLR3.1	1) Related to chromium stress; 2) Mediate ion uptake in bacteria; 3) To maintain cell division and individual cell survival in early root tip meristem.	[17-19]
OsGLR3.2	1) Related to salt, cold and drought stress; 2) Mediate ion uptake in bacteria.	[17,18]
OsGLR3.5	Related to salt, cold and drought stress	[17]
OsGLR3.6	Related to salt, cold and drought stress	[17]
OsGLR4.7	Related to salt, cold and drought stress	[17]
OsGLR4.9	Related to salt, cold and drought stress	[17]
SlGLR1.1	A role in cytokinin signaling pathway in tomato leaves	[20]
SlGLR1.2	Related to fruit development.	[21]
SlGLR2.2	Related to flower development.	[21]
SlGLR3.1	Related to flower development.	[21]
SlGLR3.2	A role in cytokinin signaling pathway in tomato leaves.	[20]
SlGLR3.3	Related to cold stress.	[22]
SlGLR3.5	1) Related to cold stress; 2) A role in cytokinin signaling pathway in tomato leaves.	[20,22]
ZmGLR2.3	Related to drought stress.	[23]
ZmGLR2.4	Related to low temperature stress.	[23]
ZmGLR2.5	Related to low temperature stress.	[23]
ZmGLR2.6	Involved in the regulation of calcium ions in pollen tube.	[23]
ZmGLR3.1	Related to drought and salt stress.	[23]
ZmGLR3.2	An important role in seed germination, root tip cell mitosis and lateral root development.	[23]
ZmGLR3.4	Related to high temperature stress.	[23]
ZmGLR3.6	1) Related to the stress of low temperature、high temperature and salt; 2) Involved in Ca2+ mediated physiological and biochemical processes.	[23]
Reference:
1. Kang, J.; Turano Frank, J. The putative glutamate receptor 1.1 (AtGLR1.1) functions as a regulator of carbon and nitrogen metabolism in Arabidopsis thaliana. Proc. Natl. Acad. Sci. USA 2003, 100, 6872–6877. https://doi.org/10.1073/pnas.1030961100.
2. Kang, J.; Mehta, S.; Turano, F.J. The putative glutamate receptor 1.1 (AtGLR1.1) in Arabidopsis thaliana Regulates Abscisic acid biosynthesis and signaling to control development and water loss. Plant Cell Physiol. 2004, 45, 1380–1389. https://doi.org/10.1093/pcp/pch159.
3. Zheng, Y.; Luo, L.; Wei, J.; Chen, Q.; Yang, Y.; Hu, X.; Kong, X. The glutamate receptors AtGLR1.2 and AtGLR1.3 increase cold tolerance by regulating jasmonate signaling in Arabidopsis thaliana. Biochem. Biophys. Res. Commun. 2018, 506, 895–900. https://doi.org/10.1016/j.bbrc.2018.10.153.
4. Johnson, J.M.; Thürich, J.; Petutschnig, E.K.; Altschmied, L.; Meichsner, D.; Sherameti, I.; Dindas, J.; Mrozinska, A.; Paetz, C.; Scholz, S.S.; et al. A poly(A) ribonuclease controls the cellotriose-based interaction between Piriformospora indica and its host Arabidopsis. Plant Physiology 2018, 176, 2496-2514, https://doi.org/10.1104/pp.17.01423.
5. Kong, D.; Hu, H.-C.; Okuma, E.; Lee, Y.; Lee, H.S.; Munemasa, S.; Cho, D.; Ju, C.; Pedoeim, L.; Rodriguez, B.; et al. L-Met Activates Arabidopsis GLR Ca2+ channels upstream of ROS production and regulates stomatal movement. Cell Rep. 2016, 17, 2553-2561, https://doi.org/10.1016/j.celrep.2016.11.015.
6. Cho, D.; Kim, S.A.; Murata, Y.; Lee, S.; Jae, S.-K.; Nam, H.G.; Kwak, J.M. De-regulated expression of the plant glutamate receptor homolog AtGLR3.1 impairs long-term Ca2+-programmed stomatal closure. Plant J. 2009, 58, 437-449, https://doi.org/10.1111/j.1365-313X.2009.03789.x.
7. 24. Kim, S.A.; Kwak, J.; Jae, S.-K.; Wang, M.-H.; Nam, H. Overexpression of the AtGluR2 gene encoding an Arabidopsis homolog of mammalian glutamate receptors impairs calcium utilization and sensitivity to ionic stress in transgenic plants. Plant Cell Physiol. 2001, 42, 74–84. https://doi.org/10.1093/pcp/pce008.
8. Miller, N.D.; Durham Brooks, T.L.; Assadi, A.H.; Spalding, E.P. Detection of a Gravitropism Phenotype in glutamate receptor-like 3.3 mutants of Arabidopsis thaliana using machine vision and computation. Genetics 2010, 186, 585-593, https://doi.org/10.1534/genetics.110.118711.
9. Manzoor, H.; Kelloniemi, J.; Chiltz, A.; Wendehenne, D.; Pugin, A.; Poinssot, B.; Garcia-Brugger, A. Involvement of the glutamate receptor AtGLR3.3 in plant defense signaling and resistance to Hyaloperonospora arabidopsidis. Plant J. 2013, 76, 466–480. https://doi.org/10.1111/tpj.12311.
10. Li, F.; Wang, J.; Ma, C.; Zhao, Y.; Wang, Y.; Hasi, A.; Qi, Z. Glutamate receptor-like channel 3.3 is involved in mediating glutathione-triggered cytosolic calcium transients, transcriptional changes, and innate immunity responses in Arabidopsis. Plant Physiol. 2013, 162, 1497-1509, https://doi.org/10.1104/pp.113.217208.
11. Salvador-Recatalà, V. New roles for the glutamate receptor-like 3.3, 3.5, and 3.6 genes as on/off switches of wound-induced systemic electrical signals. Plant Signal Behav 2016, 11, e1161879, https://doi.org/10.1080/15592324.2016.1161879.
12. Meyerhoff, O.; Müller, K.; Roelfsema, M.R.G.; Latz, A.; Lacombe, B.; Hedrich, R.; Dietrich, P.; Becker, D. AtGLR3.4, a glutamate receptor channel-like gene is sensitive to touch and cold. Planta 2005, 222, 418–427. https://doi.org/10.1007/s00425-005-1551-3.
13. Kong, D.; Ju, C.; Parihar, A.; Kim, S.; Cho, D.; Kwak, J.M. Arabidopsis glutamate receptor homolog 3.5 modulates cytosolic Ca2+ level to counteract effect of abscisic acid in seed germination. Plant Physiol. 2015, 167, 1630–1642. https://doi.org/10.1104/pp.114.251298.
14. Singh, S.K.; Chien, C.-T.; Chang, I.-F. The Arabidopsis glutamate receptor-like gene GLR3.6 controls root development by repressing the kip-related protein gene KRP4. J. Exp. Bot. 2016, 67, 1853-1869, https://doi.org/10.1093/jxb/erv576.
15. Wang, P.-H.; Lee, C.-E.; Lin, Y.-S.; Lee, M.-H.; Chen, P.-Y.; Chang, H.-C.; Chang, I.-F. The glutamate receptor-like protein GLR3.7 interacts with 14-3-3ω and participates in salt stress response in Arabidopsis thaliana. Front. Plant. Sci. 2019, 10, 1169. https://doi.org/10.3389/fpls.2019.01169
16. Liu, S.; Zhang, X.; Xiao, S.; Ma, J.; Shi, W.; Qin, T.; Xi, H.; Nie, X.; You, C.; Xu, Z.; et al. A single-nucleotide mutation in a glutamate receptor-like gene confers resistance to Fusarium wilt in Gossypium hirsutum. Adv. Sci. 2021, 8, 2002723. https://doi.org/10.1002/advs.202002723.
17. Singh, A.; Kanwar, P.; Yadav, A.K.; Mishra, M.; Jha, S.K.; Baranwal, V.; Pandey, A.; Kapoor, S.; Tyagi, A.K.; Pandey, G.K. Genome-wide expressional and functional analysis of calcium transport elements during abiotic stress and development in rice. FEBS J. 2014, 281, 894–915. https://doi.org/10.1111/febs.12656.
18. Jun, N.; Zhiming, Y.; Guankui, D.; Yanyan, Z.; Jemma, L.T.; Chenjia, S.; Jing, X.; Xunyan, L.; Yifeng, W.; Yunrong, W. Heterologous expression and functional analysis of rice glutamate receptor-like family indicates its role in glutamate triggered calcium flux in rice roots. Rice 2016, 9, 9. https://doi.org/10.1186/s12284-016-0081-x.
19. Li, J.; Zhu, S.; Song, X.; Shen, Y.; Chen, H.; Yu, J.; Yi, K.; Liu, Y.; Karplus, V.J.; Wu, P.; et al. A rice glutamate receptor–like gene is critical for the division and survival of individual cells in the root apical meristem. The Plant Cell. 2006, 18, 340–349. https://doi.org/10.1105/tpc.105.037713.
20. Hu, Y.; Ling, Q.; Zhong, G.; Liang, Y.; Guo, J.; Zhang, Y. Bioinformatics analysis of Solanum lycopersicum SlGLR gene family. MPB. 2020, 18, 1770–1777. https://doi.org/10.13271/j.mpb.018.001770.
21. Aouini, A.; Matsukura, C.; Ezura, H.; Asamizu, E. Characterisation of 13 glutamate receptor-like genes encoded in the tomato genome by structure, phylogeny and expression profiles. Gene 2012, 493, 36–43. https://doi.org/10.1016/j.gene.2011.11.037.
22. Li, H.; Jiang, X.; Lv, X.; Ahammed, G.J.; Guo, Z.; Qi, Z.; Yu, J.; Zhou, Y. Tomato GLR3.3 and GLR3.5 mediate cold acclimation-induced chilling tolerance by regulating apoplastic H2O2 production and redox homeostasis. Plant Cell Environ. 2019, 42, 3326–3339. https://doi.org/10.1111/pce.13623.
23. Zhou, S.; Zhang, L.; Lv, Q.; Huang, J. Identification and analysis of GLR family genes in maize. J. Maize Sci. 2021, 29, 35–42. https://doi.org/10.13597/j.cnki.maize.science.20210206.

## Sheet: Table S2
Table S2 The Homology matrix of 43 sequences in S. hybrid R570 and S. spontaneum
	ShGLR2.1	ShGLR2.2	ShGLR2.3	ShGLR3.1	ShGLR2.4	ShGLR2.5	ShGLR3.2	ShGLR3.3	ShGLR3.4	SsGLR1	SsGLR2.1a	SsGLR2.1d	SsGLR2.1b	SsGLR2.2d	SsGLR2.3	SsGLR2.4a	SsGLR2.4b	SsGLR2.4c	SsGLR2.5b	SsGLR2.5a	SsGLR2.6	SsGLR2.7d	SsGLR2.8	SsGLR2.9a	SsGLR2.9b	SsGLR2.10a	SsGLR2.10b	SsGLR2.10c	SsGLR2.11	SsGLR2.12	SsGLR2.13	SsGLR2.14	SsGLR3.1	SsGLR3.2b	SsGLR3.2a	SsGLR3.3	SsGLR3.4a	SsGLR3.4b	SsGLR3.5	SsGLR3.6a	SsGLR3.6b	SsGLR3.7a	SsGLR3.7b
ShGLR2.1	1	0.55	0.277	0.242	0.724	0.304	0.258	0.272	0.261	0.298	0.55	0.591	0.547	1	0.482	0.443	0.441	0.466	0.46	0.463	0.867	1	0.473	0.278	0.278	0.274	0.276	0.268	0.734	0.723	0.328	0.309	0.257	0.256	0.256	0.272	0.239	0.237	0.261	0.262	0.253	0.272	0.272
ShGLR2.2	0.55	1	0.311	0.188	0.451	0.284	0.204	0.212	0.201	0.263	0.995	0.995	0.988	1	0.477	0.572	0.52	0.582	0.591	0.569	0.466	1	0.434	0.31	0.292	0.308	0.304	0.3	0.425	0.434	0.288	0.275	0.185	0.193	0.196	0.215	0.188	0.223	0.201	0.223	0.233	0.214	0.212
ShGLR2.3	0.277	0.311	1	0.197	0.219	0.275	0.22	0.231	0.225	0.255	0.311	0.338	0.311	1	0.304	0.3	0.287	0.289	0.295	0.296	0.28	1	0.295	0.268	0.269	0.262	0.272	0.268	0.327	0.267	0.334	0.288	0.211	0.206	0.21	0.206	0.196	0.195	0.246	0.22	0.216	0.231	0.231
ShGLR3.1	0.242	0.188	0.197	1	0.151	0.254	0.492	0.472	0.476	0.186	0.187	0.236	0.186	0.048	0.23	0.172	0.167	0.169	0.17	0.165	0.188	0.048	0.206	0.223	0.228	0.217	0.226	0.226	0.177	0.175	0.28	0.26	0.438	0.486	0.485	0.499	0.984	0.98	0.458	0.527	0.511	0.472	0.472
ShGLR2.4	0.724	0.451	0.219	0.151	1	0.222	0.173	0.173	0.185	0.226	0.451	0.601	0.449	1	0.385	0.351	0.309	0.361	0.364	0.348	0.779	1	0.351	0.239	0.222	0.241	0.241	0.236	0.987	0.905	0.269	0.224	0.157	0.16	0.159	0.167	0.15	0.173	0.194	0.187	0.186	0.174	0.173
ShGLR2.5	0.304	0.284	0.275	0.254	0.222	1	0.255	0.258	0.261	0.227	0.284	0.373	0.282	1	0.364	0.266	0.265	0.273	0.263	0.263	0.266	1	0.363	0.453	0.443	0.446	0.457	0.449	0.278	0.255	0.937	0.978	0.236	0.239	0.245	0.266	0.255	0.237	0.284	0.27	0.241	0.258	0.258
ShGLR3.2	0.258	0.204	0.22	0.492	0.173	0.255	1	0.788	0.823	0.188	0.205	0.267	0.204	0.04	0.245	0.186	0.178	0.194	0.188	0.179	0.202	0.04	0.223	0.233	0.25	0.234	0.243	0.242	0.198	0.201	0.288	0.257	0.482	0.538	0.537	0.599	0.492	0.518	0.814	0.964	0.952	0.791	0.79
ShGLR3.3	0.272	0.212	0.231	0.472	0.173	0.258	0.788	1	0.788	0.198	0.214	0.283	0.212	0.08	0.259	0.192	0.184	0.187	0.184	0.179	0.214	0.08	0.235	0.238	0.255	0.24	0.249	0.246	0.196	0.199	0.29	0.26	0.484	0.535	0.535	0.579	0.473	0.495	0.784	0.782	0.767	0.997	0.99
ShGLR3.4	0.261	0.201	0.225	0.476	0.185	0.261	0.823	0.788	1	0.207	0.201	0.264	0.201	0.038	0.25	0.203	0.196	0.205	0.204	0.196	0.207	0.038	0.228	0.243	0.257	0.24	0.252	0.248	0.206	0.21	0.301	0.267	0.478	0.523	0.521	0.573	0.479	0.498	0.991	0.82	0.797	0.791	0.793
SsGLR1	0.298	0.263	0.255	0.186	0.226	0.227	0.188	0.198	0.207	1	0.263	0.371	0.261	0.05	0.283	0.234	0.208	0.23	0.238	0.228	0.263	0.05	0.26	0.287	0.275	0.284	0.29	0.29	0.238	0.242	0.249	0.212	0.189	0.195	0.193	0.215	0.189	0.189	0.204	0.205	0.188	0.198	0.196
SsGLR2.1a	0.55	0.995	0.311	0.187	0.451	0.284	0.205	0.214	0.201	0.263	1	1	0.993	1	0.477	0.571	0.519	0.581	0.59	0.568	0.466	1	0.435	0.31	0.292	0.308	0.304	0.3	0.426	0.435	0.288	0.275	0.185	0.193	0.196	0.215	0.187	0.221	0.201	0.223	0.233	0.216	0.214
SsGLR2.1d	0.591	0.995	0.338	0.236	0.601	0.373	0.267	0.283	0.264	0.371	1	1	0.995	1	0.615	0.57	0.516	0.593	0.586	0.586	0.602	1	0.56	0.364	0.339	0.357	0.356	0.351	0.57	0.596	0.369	0.379	0.226	0.235	0.239	0.266	0.234	0.234	0.264	0.265	0.261	0.285	0.283
SsGLR2.1b	0.547	0.988	0.311	0.186	0.449	0.282	0.204	0.212	0.201	0.261	0.993	0.995	1	1	0.476	0.568	0.516	0.576	0.585	0.563	0.464	1	0.433	0.31	0.293	0.309	0.304	0.3	0.424	0.433	0.287	0.274	0.185	0.192	0.193	0.215	0.186	0.221	0.201	0.223	0.233	0.214	0.212
SsGLR2.2d	1	1	1	0.048	1	1	0.04	0.08	0.038	0.05	1	1	1	1	1	1	1	0.014	1	1	1	0.971	0.816	0.091	1	0	0	0	0.091	1	1	1	0.061	0.114	0.108	0.032	0.074	0.074	0.038	0.04	0.04	0.105	0.111
SsGLR2.3	0.482	0.477	0.304	0.23	0.385	0.364	0.245	0.259	0.25	0.283	0.477	0.615	0.476	1	1	0.433	0.385	0.43	0.449	0.42	0.415	1	0.925	0.423	0.409	0.412	0.424	0.421	0.364	0.388	0.36	0.337	0.232	0.234	0.233	0.265	0.232	0.251	0.246	0.286	0.27	0.258	0.259
SsGLR2.4a	0.443	0.572	0.3	0.172	0.351	0.266	0.186	0.192	0.203	0.234	0.571	0.57	0.568	1	0.433	1	0.916	0.729	0.729	0.727	0.377	1	0.384	0.279	0.27	0.278	0.28	0.271	0.393	0.366	0.284	0.266	0.193	0.199	0.2	0.201	0.174	0.197	0.212	0.195	0.206	0.192	0.192
SsGLR2.4b	0.441	0.52	0.287	0.167	0.309	0.265	0.178	0.184	0.196	0.208	0.519	0.516	0.516	1	0.385	0.916	1	0.673	0.702	0.677	0.343	1	0.373	0.258	0.268	0.259	0.258	0.249	0.341	0.323	0.284	0.255	0.184	0.187	0.186	0.194	0.17	0.205	0.205	0.203	0.207	0.184	0.184
SsGLR2.4c	0.466	0.582	0.289	0.169	0.361	0.273	0.194	0.187	0.205	0.23	0.581	0.593	0.576	0.014	0.43	0.729	0.673	1	0.963	0.97	0.421	0.027	0.351	0.277	0.271	0.277	0.276	0.269	0.405	0.395	0.284	0.252	0.167	0.188	0.183	0.194	0.165	0.187	0.213	0.202	0.207	0.188	0.187
SsGLR2.5b	0.46	0.591	0.295	0.17	0.364	0.263	0.188	0.184	0.204	0.238	0.59	0.586	0.585	1	0.449	0.729	0.702	0.963	1	0.994	0.396	1	0.399	0.287	0.279	0.285	0.286	0.281	0.414	0.386	0.273	0.262	0.177	0.19	0.188	0.196	0.171	0.194	0.215	0.196	0.203	0.185	0.184
SsGLR2.5a	0.463	0.569	0.296	0.165	0.348	0.263	0.179	0.179	0.196	0.228	0.568	0.586	0.563	1	0.42	0.727	0.677	0.97	0.994	1	0.398	1	0.373	0.286	0.278	0.283	0.284	0.279	0.39	0.376	0.273	0.247	0.165	0.177	0.176	0.191	0.165	0.194	0.203	0.196	0.203	0.18	0.179
SsGLR2.6	0.867	0.466	0.28	0.188	0.779	0.266	0.202	0.214	0.207	0.263	0.466	0.602	0.464	1	0.415	0.377	0.343	0.421	0.396	0.398	1	1	0.381	0.263	0.253	0.258	0.26	0.257	0.747	0.725	0.284	0.27	0.197	0.202	0.203	0.209	0.191	0.215	0.207	0.215	0.214	0.215	0.214
SsGLR2.7d	1	1	1	0.048	1	1	0.04	0.08	0.038	0.05	1	1	1	0.971	1	1	1	0.027	1	1	1	1	0.784	0.091	1	0	0	0	0.091	1	1	1	0.061	0.114	0.108	0.032	0.074	0.074	0.038	0.04	0.04	0.105	0.111
SsGLR2.8	0.473	0.434	0.295	0.206	0.351	0.363	0.223	0.235	0.228	0.26	0.435	0.56	0.433	0.816	0.925	0.384	0.373	0.351	0.399	0.373	0.381	0.784	1	0.39	0.405	0.381	0.396	0.389	0.314	0.349	0.358	0.337	0.211	0.21	0.209	0.251	0.209	0.221	0.225	0.266	0.244	0.237	0.234
SsGLR2.9a	0.278	0.31	0.268	0.223	0.239	0.453	0.233	0.238	0.243	0.287	0.31	0.364	0.31	0.091	0.423	0.279	0.258	0.277	0.287	0.286	0.263	0.091	0.39	1	0.889	0.907	0.976	0.955	0.289	0.264	0.429	0.436	0.229	0.232	0.239	0.225	0.224	0.215	0.24	0.231	0.216	0.237	0.24
SsGLR2.9b	0.278	0.292	0.269	0.228	0.222	0.443	0.25	0.255	0.257	0.275	0.292	0.339	0.293	1	0.409	0.27	0.268	0.271	0.279	0.278	0.253	1	0.405	0.889	1	0.955	0.894	0.896	0.275	0.242	0.427	0.401	0.25	0.251	0.259	0.244	0.229	0.224	0.231	0.255	0.232	0.255	0.255
SsGLR2.10a	0.274	0.308	0.262	0.217	0.241	0.446	0.234	0.24	0.24	0.284	0.308	0.357	0.309	0	0.412	0.278	0.259	0.277	0.285	0.283	0.258	0	0.381	0.907	0.955	1	0.922	0.915	0.294	0.26	0.424	0.404	0.233	0.232	0.241	0.218	0.218	0.21	0.222	0.232	0.218	0.238	0.24
SsGLR2.10b	0.276	0.304	0.272	0.226	0.241	0.457	0.243	0.249	0.252	0.29	0.304	0.356	0.304	0	0.424	0.28	0.258	0.276	0.286	0.284	0.26	0	0.396	0.976	0.894	0.922	1	0.965	0.293	0.265	0.434	0.415	0.235	0.237	0.244	0.228	0.227	0.218	0.234	0.241	0.226	0.247	0.249
SsGLR2.10c	0.268	0.3	0.268	0.226	0.236	0.449	0.242	0.246	0.248	0.29	0.3	0.351	0.3	0	0.421	0.271	0.249	0.269	0.281	0.279	0.257	0	0.389	0.955	0.896	0.915	0.965	1	0.283	0.259	0.424	0.407	0.228	0.231	0.237	0.223	0.227	0.219	0.23	0.24	0.224	0.244	0.246
SsGLR2.11	0.734	0.425	0.327	0.177	0.987	0.278	0.198	0.196	0.206	0.238	0.426	0.57	0.424	0.091	0.364	0.393	0.341	0.405	0.414	0.39	0.747	0.091	0.314	0.289	0.275	0.294	0.293	0.283	1	0.886	0.292	0.263	0.18	0.185	0.182	0.198	0.176	0.214	0.203	0.219	0.22	0.198	0.196
SsGLR2.12	0.723	0.434	0.267	0.175	0.905	0.255	0.201	0.199	0.21	0.242	0.435	0.596	0.433	1	0.388	0.366	0.323	0.395	0.386	0.376	0.725	1	0.349	0.264	0.242	0.26	0.265	0.259	0.886	1	0.286	0.251	0.183	0.185	0.185	0.197	0.174	0.217	0.21	0.223	0.228	0.201	0.199
SsGLR2.13	0.328	0.288	0.334	0.28	0.269	0.937	0.288	0.29	0.301	0.249	0.288	0.369	0.287	1	0.36	0.284	0.284	0.284	0.273	0.273	0.284	1	0.358	0.429	0.427	0.424	0.434	0.424	0.292	0.286	1	0.948	0.268	0.271	0.275	0.291	0.282	0.265	0.319	0.304	0.266	0.29	0.29
SsGLR2.14	0.309	0.275	0.288	0.26	0.224	0.978	0.257	0.26	0.267	0.212	0.275	0.379	0.274	1	0.337	0.266	0.255	0.252	0.262	0.247	0.27	1	0.337	0.436	0.401	0.404	0.415	0.407	0.263	0.251	0.948	1	0.223	0.237	0.224	0.275	0.26	0.25	0.191	0.288	0.258	0.26	0.26
SsGLR3.1	0.257	0.185	0.211	0.438	0.157	0.236	0.482	0.484	0.478	0.189	0.185	0.226	0.185	0.061	0.232	0.193	0.184	0.167	0.177	0.165	0.197	0.061	0.211	0.229	0.25	0.233	0.235	0.228	0.18	0.183	0.268	0.223	1	0.716	0.697	0.496	0.442	0.447	0.448	0.512	0.504	0.486	0.487
SsGLR3.2b	0.256	0.193	0.206	0.486	0.16	0.239	0.538	0.535	0.523	0.195	0.193	0.235	0.192	0.114	0.234	0.199	0.187	0.188	0.19	0.177	0.202	0.114	0.21	0.232	0.251	0.232	0.237	0.231	0.185	0.185	0.271	0.237	0.716	1	0.982	0.547	0.489	0.494	0.501	0.577	0.564	0.537	0.537
SsGLR3.2a	0.256	0.196	0.21	0.485	0.159	0.245	0.537	0.535	0.521	0.193	0.196	0.239	0.193	0.108	0.233	0.2	0.186	0.183	0.188	0.176	0.203	0.108	0.209	0.239	0.259	0.241	0.244	0.237	0.182	0.185	0.275	0.224	0.697	0.982	1	0.548	0.487	0.492	0.459	0.578	0.565	0.538	0.537
SsGLR3.3	0.272	0.215	0.206	0.499	0.167	0.266	0.599	0.579	0.573	0.215	0.215	0.266	0.215	0.032	0.265	0.201	0.194	0.194	0.196	0.191	0.209	0.032	0.251	0.225	0.244	0.218	0.228	0.223	0.198	0.197	0.291	0.275	0.496	0.547	0.548	1	0.499	0.506	0.564	0.582	0.581	0.583	0.581
SsGLR3.4a	0.239	0.188	0.196	0.984	0.15	0.255	0.492	0.473	0.479	0.189	0.187	0.234	0.186	0.074	0.232	0.174	0.17	0.165	0.171	0.165	0.191	0.074	0.209	0.224	0.229	0.218	0.227	0.227	0.176	0.174	0.282	0.26	0.442	0.489	0.487	0.499	1	0.979	0.461	0.522	0.505	0.475	0.474
SsGLR3.4b	0.237	0.223	0.195	0.98	0.173	0.237	0.518	0.495	0.498	0.189	0.221	0.234	0.221	0.074	0.251	0.197	0.205	0.187	0.194	0.194	0.215	0.074	0.221	0.215	0.224	0.21	0.218	0.219	0.214	0.217	0.265	0.25	0.447	0.494	0.492	0.506	0.979	1	0.478	0.512	0.519	0.498	0.497
SsGLR3.5	0.261	0.201	0.246	0.458	0.194	0.284	0.814	0.784	0.991	0.204	0.201	0.264	0.201	0.038	0.246	0.212	0.205	0.213	0.215	0.203	0.207	0.038	0.225	0.24	0.231	0.222	0.234	0.23	0.203	0.21	0.319	0.191	0.448	0.501	0.459	0.564	0.461	0.478	1	0.817	0.793	0.788	0.79
SsGLR3.6a	0.262	0.223	0.22	0.527	0.187	0.27	0.964	0.782	0.82	0.205	0.223	0.265	0.223	0.04	0.286	0.195	0.203	0.202	0.196	0.196	0.215	0.04	0.266	0.231	0.255	0.232	0.241	0.24	0.219	0.223	0.304	0.288	0.512	0.577	0.578	0.582	0.522	0.512	0.817	1	0.932	0.787	0.784
SsGLR3.6b	0.253	0.233	0.216	0.511	0.186	0.241	0.952	0.767	0.797	0.188	0.233	0.261	0.233	0.04	0.27	0.206	0.207	0.207	0.203	0.203	0.214	0.04	0.244	0.216	0.232	0.218	0.226	0.224	0.22	0.228	0.266	0.258	0.504	0.564	0.565	0.581	0.505	0.519	0.793	0.932	1	0.771	0.769
SsGLR3.7a	0.272	0.214	0.231	0.472	0.174	0.258	0.791	0.997	0.791	0.198	0.216	0.285	0.214	0.105	0.258	0.192	0.184	0.188	0.185	0.18	0.215	0.105	0.237	0.237	0.255	0.238	0.247	0.244	0.198	0.201	0.29	0.26	0.486	0.537	0.538	0.583	0.475	0.498	0.788	0.787	0.771	1	0.988
SsGLR3.7b	0.272	0.212	0.231	0.472	0.173	0.258	0.79	0.99	0.793	0.196	0.214	0.283	0.212	0.111	0.259	0.192	0.184	0.187	0.184	0.179	0.214	0.111	0.234	0.24	0.255	0.24	0.249	0.246	0.196	0.199	0.29	0.26	0.487	0.537	0.537	0.581	0.474	0.497	0.79	0.784	0.769	0.988	1

## Sheet: Table S3
Table S3 Species source and protein sequences accession numbers used in this study
Species name	Abbreviation	Protein name	Accession numbers	Source
Saccharum hybrid cultivar R570	Sh	ShGLR2.1	Sh02_p013400	http://sugarcane-genome.cirad.fr/
		ShGLR2.2	Sh02_p013450
		ShGLR2.3	Sh02_p029070
		ShGLR2.4	Sh04_p008740
		ShGLR2.5	Sh10_p006370
		ShGLR3.1	Sh04_p000730
		ShGLR3.2	Sh10_p015980
		ShGLR3.3	Sh10_p016000
		ShGLR3.4	Sh10_p016020
Saccharum spontaneum	Ss	SsGLR1	Sspon.02G0014210-1T	http://www.life.illinois.edu/ming/downloads/Spontaneum_genome/
		SsGLR2.1a	Sspon.02G0014180-1A
		SsGLR2.1d	Sspon.02G0014180-1P
		SsGLR2.1b	Sspon.02G0014180-2C
		SsGLR2.2d	Sspon.02G0014290-1A
		SsGLR2.3	Sspon.02G0014300-2B
		SsGLR2.4a	Sspon.02G0014310-1A
		SsGLR2.4b	Sspon.02G0014310-2B
		SsGLR2.4c	Sspon.02G0014310-4D
		SsGLR2.5a	Sspon.02G0014320-1A
		SsGLR2.5b	Sspon.02G0014320-1P
		SsGLR2.6	Sspon.02G0014330-2B
		SsGLR2.7d	Sspon.02G0037810-1B
		SsGLR2.8	Sspon.02G0049540-1C
		SsGLR2.9a	Sspon.04G0001940-1P
		SsGLR2.9b	Sspon.04G0001940-2C
		SsGLR2.10a	Sspon.04G0011590-1A
		SsGLR2.10b	Sspon.04G0011590-1P
		SsGLR2.10c	Sspon.04G0011590-2C
		SsGLR2.11	Sspon.04G0013720-1A
		SsGLR2.12	Sspon.04G0036870-1D
		SsGLR2.13	Sspon.08G0012600-1A
		SsGLR2.14	Sspon.08G0015560-1A
		SsGLR3.1	Sspon.02G0026450-1A
		SsGLR3.2a	Sspon.02G0026440-1P
		SsGLR3.2b	Sspon.02G0026440-2B
		SsGLR3.3	Sspon.02G0048030-2D
		SsGLR3.4a	Sspon.04G0020340-1A
		SsGLR3.4b	Sspon.04G0020340-2B
		SsGLR3.5	Sspon.08G0003540-2D
		SsGLR3.6a	Sspon.08G0003600-1A
		SsGLR3.6b	Sspon.08G0003600-3C
		SsGLR3.7a	Sspon.08G0018640-1B
		SsGLR3.7b	Sspon.08G0018640-2C
Arabidopsis thaliana	At	AtGLR1.1	AT3G04110.1	https://www.arabidopsis.org
		AtGLR1.2	AT5G48400.1
		AtGLR1.3	AT5G48410.1
		AtGLR1.4	AT3G07520.1
		AtGLR2.1	AT5G27100.1
		AtGLR2.2	AT2G24720.1
		AtGLR2.3	AT2G24710.1
		AtGLR2.4	AT4G31710.1
		AtGLR2.5	AT5G11210.1
		AtGLR2.6	AT5G11180.1
		AtGLR2.7	AT2G29120.1
		AtGLR2.8	AT2G29110.1
		AtGLR2.9	AT2G29100.1
		AtGLR3.1	AT2G17260.1
		AtGLR3.2	AT4G35290.1
		AtGLR3.3	AT1G42540.1
		AtGLR3.4	AT1G05200.1
		AtGLR3.5	AT2G32390.1
		AtGLR3.6	AT3G51480.1
		AtGLR3.7	AT2G32400.1
Solanum lycopersicum	Sl	SlGLR1.1	Solyc04g078860.2.1	https://solgenomics.net/
		SlGLR1.2	Solyc02g077290.1.1
		SlGLR2.1	Solyc06g063170.2.1
		SlGLR2.2	Solyc06g063180.1.1
		SlGLR2.3	Solyc06g063190.2.1
		SlGLR2.4	Solyc06g063200.1.1
		SlGLR2.5	Solyc06g063210.2.1
		SlGLR2.6	Solyc08g006500.2.1
		SlGLR3.1	Solyc07g052390.2.1
		SlGLR3.2	Solyc07g052400.2.1
		SlGLR3.3	Solyc04g082610.2.1
		SlGLR3.4	Solyc05g045650.2.1
		SlGLR3.5	Solyc02g082480.2.1
Oryza sativa	Os	OsGLR1.1	LOC_Os09g26160	http://rice.uga.edu/index.shtml
		OsGLR1.2	LOC_Os02g54640
		OsGLR1.3	LOC_Os09g26144
		OsGLR2.1	LOC_Os09g25960
		OsGLR2.2	LOC_Os09g25980
		OsGLR2.3	LOC_Os09g25990
		OsGLR2.4	LOC_Os09g26000
		OsGLR3.1	LOC_Os02g02540
		OsGLR3.2	LOC_Os04g49570
		OsGLR3.3	LOC_Os06g06130
		OsGLR3.4	LOC_Os06g13730
		OsGLR3.5	LOC_Os06g46670
		OsGLR3.6	LOC_Os07g01310
		OsGLR3.7	LOC_Os07g33790
		OsGLR3.8	LOC_Os09g31160
		OsGLR4.1	LOC_Os06g08880
		OsGLR4.2	LOC_Os06g08890
		OsGLR4.3	LOC_Os06g08900
		OsGLR4.4	LOC_Os06g08910
		OsGLR4.5	LOC_Os06g08930
		OsGLR4.6	LOC_Os06g09050
		OsGLR4.7	LOC_Os06g09090
		OsGLR4.8	LOC_Os06g09120
		OsGLR4.9	LOC_Os06g09130
Gossypium hirsutum	Gh	GhGLR4.8	Gh_D03G0209	https://www.ncbi.nlm.nih.gov/
Zea mays	Zm	ZmGLR2.1	Zm00001eb099810_T001	https://maizegdb.org/
		ZmGLR2.2a	Zm00001eb099820_T001
		ZmGLR2.2b	Zm00001eb099820_T002
		ZmGLR2.3	Zm00001eb192720_T001
		ZmGLR2.4	Zm00001eb257370_T001
		ZmGLR2.5	Zm00001eb257400_T001
		ZmGLR2.6a	Zm00001eb313550_T001
		ZmGLR2.6b	Zm00001eb313550_T002
		ZmGLR2.6c	Zm00001eb313550_T003
		ZmGLR2.7a	Zm00001eb313570_T001
		ZmGLR2.7b	Zm00001eb313570_T002
		ZmGLR2.7c	Zm00001eb313570_T003
		ZmGLR3.1a	Zm00001eb072720_T001
		ZmGLR3.1b	Zm00001eb072720_T002
		ZmGLR3.1c	Zm00001eb072720_T003
		ZmGLR3.1d	Zm00001eb072720_T004
		ZmGLR3.1e	Zm00001eb072720_T005
		ZmGLR3.1f	Zm00001eb072720_T006
		ZmGLR3.2a	Zm00001eb106130_T001
		ZmGLR3.3b	Zm00001eb106130_T002
		ZmGLR3.3.1a	Zm00001eb209360_T001
		ZmGLR3.3.1b	Zm00001eb209360_T002
		ZmGLR3.3.2a	Zm00001eb209370_T001
		ZmGLR3.3.2b	Zm00001eb209370_T002
		ZmGLR3.3.2c	Zm00001eb209370_T003
		ZmGLR3.3.2d	Zm00001eb209370_T004
		ZmGLR3.4a	Zm00001eb225110_T001
		ZmGLR3.4b	Zm00001eb225110_T002
		ZmGLR3.5a	Zm00001eb225130_T001
		ZmGLR3.5b	Zm00001eb225130_T002
		ZmGLR3.5c	Zm00001eb225130_T003
		ZmGLR3.6a	Zm00001eb225150_T001
		ZmGLR3.6b	Zm00001eb225150_T002
		ZmGLR3.6c	Zm00001eb225150_T003
		ZmGLR3.7a	Zm00001eb230060_T001
		ZmGLR3.7b	Zm00001eb230060_T002
		ZmGLR3.8a	Zm00001eb298150_T001
		ZmGLR3.9b	Zm00001eb298150_T002
		ZmGLR3.9	Zm00001eb298170_T001

## Sheet: Table S4
Table S4 Renaming of ZmGLRs in this paper
Species name	Abbreviation	Protein name in [9]	Gene identifier of Zm-B73-REFERENCE-GRAMENE-4.0	Gene identifier of Zm-B73-REFERENCE-NAM-5.0	Rename	Transcripts	Sequence source
Zea mays	Zm	ZmGLR2.1	Zm00001d005782	Zm00001eb099810	ZmGLR2.1	Zm00001eb099810_T001	[1], https://maizegdb.org/
		ZmGLR2.2	Zm00001d005783	Zm00001eb099820	ZmGLR2.2a	Zm00001eb099820_T001
					ZmGLR2.2b	Zm00001eb099820_T002
		ZmGLR2.3	Zm00001d052064	Zm00001eb192720	ZmGLR2.3	Zm00001eb192720_T001
		ZmGLR2.4	Zm00001d018329	Zm00001eb257370	ZmGLR2.4	Zm00001eb257370_T001
		ZmGLR2.5	Zm00001d018332	Zm00001eb257400	ZmGLR2.5	Zm00001eb257400_T001
		ZmGLR2.6	Zm00001d020563	Zm00001eb313550	ZmGLR2.6a	Zm00001eb313550_T001
					ZmGLR2.6b	Zm00001eb313550_T002
					ZmGLR2.6c	Zm00001eb313550_T003
		ZmGLR2.7	Zm00001d020568	Zm00001eb313570	ZmGLR2.7a	Zm00001eb313570_T001
					ZmGLR2.7b	Zm00001eb313570_T002
					ZmGLR2.7c	Zm00001eb313570_T003
		ZmGLR3.1	Zm00001d002532	Zm00001eb072720	ZmGLR3.1a	Zm00001eb072720_T001
					ZmGLR3.1b	Zm00001eb072720_T002
					ZmGLR3.1c	Zm00001eb072720_T003
					ZmGLR3.1d	Zm00001eb072720_T004
					ZmGLR3.1e	Zm00001eb072720_T005
					ZmGLR3.1f	Zm00001eb072720_T006
		ZmGLR3.2	Zm00001d006508	Zm00001eb106130	ZmGLR3.2a	Zm00001eb106130_T001
					ZmGLR3.3b	Zm00001eb106130_T002
		ZmGLR3.3	Zm00001d054016	Zm00001eb209360	ZmGLR3.3.1a	Zm00001eb209360_T001
					ZmGLR3.3.1b	Zm00001eb209360_T002
				Zm00001eb209370	ZmGLR3.3.2a	Zm00001eb209370_T001
					ZmGLR3.3.2b	Zm00001eb209370_T002
					ZmGLR3.3.2c	Zm00001eb209370_T003
					ZmGLR3.3.2d	Zm00001eb209370_T004
		ZmGLR3.4	Zm00001d014451	Zm00001eb225110	ZmGLR3.4a	Zm00001eb225110_T001
					ZmGLR3.4b	Zm00001eb225110_T002
		ZmGLR3.5	Zm00001d014456	Zm00001eb225130	ZmGLR3.5a	Zm00001eb225130_T001
					ZmGLR3.5b	Zm00001eb225130_T002
					ZmGLR3.5c	Zm00001eb225130_T003
		ZmGLR3.6	Zm00001d014458	Zm00001eb225150	ZmGLR3.6a	Zm00001eb225150_T001
					ZmGLR3.6b	Zm00001eb225150_T002
					ZmGLR3.6c	Zm00001eb225150_T003
		ZmGLR3.7	Zm00001d015007	Zm00001eb230060	ZmGLR3.7a	Zm00001eb230060_T001
					ZmGLR3.7b	Zm00001eb230060_T002
		ZmGLR3.8	Zm00001d018614	Zm00001eb298150	ZmGLR3.8a	Zm00001eb298150_T001
					ZmGLR3.9b	Zm00001eb298150_T002
		ZmGLR3.9	Zm00001d018615	Zm00001eb298170	ZmGLR3.9	Zm00001eb298170_T001
Reference:
1. Zhou, S.; Zhang, L.; Lv, Q.; Huang, J. Identification and analysis of GLR family genes in Maize. Journal of Maize Sciences 2021, 29, 35-42, doi:10.13597/j.cnki.maize.science.20210206.

## Sheet: Table S5
Table S5 The protein and nucleotide sequences used in this study
Species name	Abbreviation	Protein name	protein sequence	Nucleotide sequence
Saccharum hybrid cultivar R570	Sh	ShGLR2.1	MKFGFLWKNVLKFENHLCMANKYNVQAIIGPQKSSQAVFVSALGNKCQVPIISFTARSAYLSSHYLPYFVRATVNDSAQVSSITSIIKTYGWREVVPIYMDNDDSNGIITDLVDVLEGIDVHVPYRSVIDESATGEQITQELYKLMTMQTRVFVVHMSPSLGSLFFTKAKEIGMMMSEGFVWIITDRLANLIDLLNPSVVEAMNGALGVESYVPKSTELDSFTMRWYMRSRNDHPNDPTLKLNIFGLWSYDTIWGLAQAAEKAKVTKAKFLRQAKFLRPPALKNSTSLGALKNSRNGPAILKVLLQNKFEGLSGYFDLSDGQLKVSKFQIINVVGQARRVIGFWTAQNGLSQQLDQRSNIKYRNTTHDPKIVIWPGESTKIPRGWEIPTNGKKLQVGVV…	TTGCTTTGGTAATGAAATTCGGGTTTTTGTGGAAAAACGTGTTGAAATTTGAAAATCACTTATGCATGGCAAACAAGGTATGTCTGTATCTAGTGGCGCATCACTTTTGAAATACTGTAGGCTGATTTACCCACAGTTACTTCCTTGACGGGAATGCATCAGCACAGAGAAAAAAAACCCTCAATGTCATGCATTTTCAAGTTGAAATGAATTTAATGGTACCTTCATATGTTGATGTGACACCAAATGTAACTTTTCTGAGGCCGTGTTTAGATGCCTGAATTCGGGCCTGAATTCGGGCACGAACAGTGCCGAGTTACTGTAGCAATTTGTTTTTATTTGATAAAAATTGTCAAAAATTGATTAATTAGACTTAAAATGTTCGTCTCGAAAAGTACA…
		ShGLR2.2	MEIANRIVLLLLLLLPGITVAQNASGAGTHEVHVGVILDLGSLVGKIAITSISLALEDFYAAHQNYSTKLVLHIRDSKSDDVQAASQALDLLENYNVETIIGPEKSSQAIFISELGTKSHVPVISFTATSPTLSTSSLPYFVRATLNDSAQVSCIASIIKAYGWRKVVSIYEDTEYGRGIIPYLVDVLQEVNVQVPYRSVIPPSATSEQITKELYKLMTMQTRVYIVHMSSMLASTLFLKAKEIGMMEKGYVWIITGGVTNLIDSLHPSVVESMNGALGVHFYVPKSTELNNFTTRWNMRYRIDNPTDPPSKLSIFGLWSYDTIWAVAQAAEKVGLDNATFRKPISKQKTTDLETLETSSNGPELLKEIIQSKFIGLSGMFDLSDRQLVVSAFQIINIF…	ATGGTCATGTTTGCTTCTAATCATTTTGCAGCCACACCAGTTCCGGCCACCTTAGCTGGCAGTTCACAAGTTGTAGCCACAACTGTAGCTAAAGCTGAAGCGAACGTGGTCTCTCTATATTTTTTTTACAGTGTACTTATTCGGTGTTATGAATGTTGGAATTCTTTCTATAAAGTTGATTAAATTTAAAATATTTTGCCTTAATTCAACTCTAAAAATTGATTTGTTTTGAGATGAGAAGTACTAAACTCCGAAAAATTAATATAAGCATGCTCTTAATATAAACAAATCTTTCTCCTACGTCTTCCAAATATAAAGAATAAATCCTTCTCCCACTTTTCTTTCATTTTGCAGCAATAGACCTGCTGAAGGACTTCAAAGTGCAAGCGATAATTGGCC…
		ShGLR2.3	MVMFASNHFAATPVPATLAGSSQVVATTVAKAEANVVSLYFFYSVLIRSIDLLKDFKVQAIIGPKTSTQARFIIDMGNKTNVPILSYSATSPYLSAKQSKYFVRTALDDASQVPAIASLVQLFNWHQVVPIYEDSDFGRGIIPHLVDALQDVDAHIPYRSVIPSAPTDDQIKSELNKLKTMQTRVFVVHMSSDIAARLFALAHDAEMLADGYAWIVTDSVGNMFSSFDQNTISSMQGILGVRPYVPPSDKLLNFPPRFVSRYRQQNPGAPDPANPNVFQLWAYDTAWTIAMALRKVGPLTLGFQMPSPPQNSSSSNDLSMLGVSQDGPGLIDSIRTTKFQGISGDFALVDGQLQASVFEIFNVIGNSYQIAGFWTPKFGLSRKLIVSSGPNGGTAGLNT…	ATGGTCATGTTTGCTTCTAATCATTTTGCAGCCACACCAGTTCCGGCCACCTTAGCTGGCAGTTCACAAGTTGTAGCCACAACTGTAGCTAAAGCTGAAGCGAACGTGGTCTCTCTATATTTTTTTTACAGTGTACTTATTCGGTGTTATGAATGTTGGAATTCTTTCTATAAAGTTGATTAAATTTAAAATATTTTGCCTTAATTCAACTCTAAAAATTGATTTGTTTTGAGATGAGAAGTACTAAACTCCGAAAAATTAATATAAGCATGCTCTTAATATAAACAAATCTTTCTCCTACGTCTTCCAAATATAAAGAATAAATCCTTCTCCCACTTTTCTTTCATTTTGCAGCAATAGACCTGCTGAAGGACTTCAAAGTGCAAGCGATAATTGGCC…
		ShGLR2.4	MATGVRITMLIFLAVSAAVAQNVTESKVEEFHVGVVLDLGTTVGKVAHTSISIAVEDFYAIHPNHTTRLVLHVRDSKSDDVQAASAVLELLENYNVQAIIGPQKSSQAVFVSALGNKYQVPIISFTATSTSLSSRSLPYFVQATACDSAQVSSIASIIKAYGWREVVPIYVDNDYGRGILPDLFNVLEGIDAHIPYRSAIDESATSKQITQELYKLMTMQTRVFVVHMSSSLGSLFFTKAKEIDMMSKGFVWIITDGLANLIDSLNPSVVEAMNGALGVQFYVPKSARLDNFTMRWYMRSRNDHPNDPTLKLSVFGLWSYDTIWAVAQAAEKAKVTEAKSQRPPALKDSTTLGTLGNSRNRPAFLQAILQTKFEGLSGYFDLSDGKLQVSMFQIINVVG…	ATGGCAACAGGAGTTAGGATCACAATGCTCATATTCTTGGCAGTCAGCGCTGCAGTTGCCCAAAATGTTACAGAAAGCAAAGTAGAAGAATTCCATGTAGGGGTGGTACTTGATTTGGGGACGACAGTGGGCAAGGTAGCACATACGAGCATTTCGATTGCTGTTGAAGATTTCTATGCTATCCATCCGAACCACACCACGAGACTTGTCCTCCACGTCAGGGACTCCAAAAGCGATGATGTCCAAGCTGCATCTGCAGGTAAGTTTCATCGTCAGATATGGAACAGTTGATAGAGTATGTGTTTACTTGATTATGTACAGATTGCACACTTCGTATTTTGGAAGTCCGGTCTTTTGAACACAACAAATCATTTCAAGGACCATAAATCTGTTGTGTTC…
		ShGLR2.5	MIFTVDLIRNDKVSVIIGPQSTLQAEFVTYLANKTKVPVISFSATGDAATQYKVPYFLRACAKDSFQAASIAAFVEVYGWKNIVVVYEDDNYGVGILPSIANALQDVGAHIVYRAAIPASCPDYRIDGELYKLMTMQTRVFIVHMLPGPASHFFARASAAGMMIEGYVWIVTDNVGVVLDVLPQHTIENMQGIVSFRPHVAKSAGIIDFVSRFDALFRAKYRQAHDVRITRPTVYQYWAYDVAWAVATAVEDTMRVGFSNIGFQTPQDVGKNLVNGLLASPAGPELLSSILEADFDGLAGRFRFVDGHTQVPIYEVVNLVGEKARGLGFWSPGSGLSRLLDSSPIRDQFKSSSTGEVLKPVIWPGDSTIVPKGWDFPVNAKILRIGVPVRREFKFFVNV…	ATGATATTTAGTTTTTTTATTTATCTAGTTTATGATAAATGTTTTTCTTTCTTGAAATCTCTTGAAGATAGGTATTAGACATGAAAAATAAAGTTAGGTCGTTCCCTGAGAAAACTTCTTTCTGTTGTCTTGTAGTGATTTTCAGAATATTGGACGACCTACACATTTTAACATTGATCTAGTTCCACAGCTTGTTAATTTTAACATGAATTTAAAGAAAATTTCCATGTGCCACATTTGATGGTACCTTTGTCCTTTTTCTTGCAGCAGTAGATCTCATTCGTAATGACAAGGTCAGCGTTATCATTGGCCCTCAAAGCACTTTACAAGCTGAGTTTGTTACGTATCTAGCGAACAAGACCAAGGTTCCTGTCATTAGTTTCTCAGCAACGGGTGATG…
		ShGLR3.1	MLLVLSLFLFPNGIHKSLAARPSVVSIGSILRLNSTTGGVSDVAIHAAVDDINSDPTVLNGTTLRVDTRDTNCDDGFLGMVQALQFMETDVIAIIGPQCSPIAHIISYVANELRVPLMSFASDATLSSIQFPFFMRTMPSDLYQMAAVAAVVDYYQWKIVTAIYVDDDYGRNGIAALDDELTARRCKISYKVGFRSNAKKSELLNLLVTVSNMESRIIILHTGSEPGLKLLSIANALNMMGNGYVWIATDWLSAYLDANSSVPAETINGMQGVLTVRPHTPNSKMKSNLVSRWSSLSKKYNHSDLRISAYGFYVYDSVWTVARALDAFFDDRGRISFTNDSRLRDETGGTLHLEAMSIFDMGNKLLDKIRNVNFTGVSGPVQFNAQFELIHPAYDIISI…	ATGTTGTTGGTTCTCTCCCTGTTTCTCTTCCCTAATGGGATCCACAAAAGCTTAGCCGCAAGGCCTTCAGTTGTGAGTATTGGGTCTATTCTTCGGTTGAACTCCACCACTGGAGGTGTTTCAGATGTTGCCATCCATGCAGCAGTGGATGATATCAACTCAGATCCAACAGTTCTAAATGGAACAACGTTACGAGTTGACACGAGAGATACAAATTGTGATGATGGTTTCCTTGGCATGGTTCAAGGTACACCATCTTTAATACCGATTCCCTTTTTATTTCACTGTTCAATACTGCATGCTTGCATTCTAGACTTGTGATGATGATACAATATTCCTTTTTTTTCAGCTTTGCAGTTCATGGAGACTGATGTTATTGCAATCATTGGGCCACAGTGC…
		ShGLR3.2	MGALRVMLLRLALLAAAAATVTAARPSEVAVGALFTYDSTIGRAARLAIELAVDDVNADRTVLAGTHLNLLAQDTNCSGFLGTIEALQLMERNVVAVIGPQSSGIGHVISHVVNELHVPLLSFAATDPTLSASEYPYFIRTTISDYFQMNAVASIVDYYQWKEVTAIFVDDDYGRGGVSALGDALAAKRARISYKAAIPPNSNTEVINDVLFKANMMESRVMVVHVNHDTGLRVFSVANKLQMMASGYVWIVTDWLAAVLDSSTSRDRKDMSHLQGLIVLRQHIPESDAKNKFTSKWNNAARNRSITSGLNSYSFYAYDSVWVVARGIDQFLNNGQQINFSTDPMLHDSNGSTLHLSTLKIFDGGEQMLQQLLLTNFTGLTGPVQFNSDRNLVHPAYDI…	GTCGTCGTCGGCTGGGCTGGGTTGGGTACGCCAATGGGCGCGCTCCGAGTGATGCTCCTCCGCTTGGCGCTGCTCGCCGCGGCCGCGGCCACGGTCACGGCGGCGCGGCCCAGCGAGGTGGCCGTGGGCGCGCTCTTCACCTACGACTCCACCATTGGCCGCGCCGCGCGCCTCGCCATCGAGCTCGCCGTCGACGACGTCAACGCCGACCGCACCGTTCTCGCTGGCACCCACCTCAACTTGCTCGCCCAGGACACCAACTGCAGCGGCTTTCTTGGGACCATCGAAGGTTGGCTCCTCCTCTTTGCTTCCCGTCTGTAGTCTTCTTTGTTGCTCATCTTAGTGGTACTAGTGATTTCGAGTGCAAAGCAGATTGAACTTAGAATACCGATTTTGTTT…
		ShGLR3.3	MGGVAQLVVTMLLATAAAASAAGARPSEVAVGALFTYDSTIGRAAQLAIELAVDDVNADAKVLAGTKLNLMPMDTNCSGFLGTMKALELMEKNVVAVIGPQSSGIGHVISQVVNELHVPLLSFAATDPTLSASEYPYFLRTTTSDYFQMNAIASIVDYYQWKRVTAIYVDDDYGRGGVSALGDALALKRAQVSYKAAIPPNSNTDVIRDVLFRANMMESRVMVVHVNPDTGLRVFSAAKKLQMMASGYVWIVTDWLAAVLDSSPASRDPKYISNIQGVIVLRQHTPDSDAKKKFISRWNTVARNRSMTSGLNSYAFYAYDSVWAVARSVDQFLNAGQQINFSTDPRLHDPNGTTLRLSTLKIFDGGDQMLQQLLLTNFTGLTGPVRFDSGGNLVRPAYD…	TCAGGGTAAGTAAGAGCTGTAATACACGACACGAAAGCGCTAGTCTCGGAGGCAGGGAATGCAGAGGAGACAGAGCGGAATCACTTTGCCCAGTTGAAATCTCAAAGAATCTTTCAATCCAGGGCAGCCTTTTGCTTGCCTTGCCCTGCCGATCGATTAGGAGAAATTCTTTCCTTGTCTTGCTGAGCCATATCTTGCGTGAGCGTGAGCGTGACTGGCTGACACAGTGATCGATCTACGATCCGATACAGTCCTCAATGCGAGCTTAGTCAGATGGCACAGTAGCAGCGAGATCGAACGACGGAGGAAGCAGAGCCACACACACCGCTGGCTCGCTGGCTTACCTTGGCCCGTCCGATGGGCGGCAACGGCGACGGCCCGCCTCCTGACACCACGCAC…
		ShGLR3.4	MGAAQLVILFLALAAATRAAAAAGARPSEVTVGALFTYDSTIGRAAQLAIELAVDDVNADGKVLPGTQLNLVPQDTNCSGFLGTIEALWLMEKSVVAVIGPQSSGIGHVISHVVNELHVPLLSFAATDPTLSASEYPYFIRTTISDYFQMNAVASIVDYYQWKRVTAIFVDDDYGRGGVEALGDALALKRAKISYKAAIPPNSNTDVINDVLFRANMMESRVMVLHVNPDTGMRIFSVAKNLQMMASGYVWIVTDWLAAVLDSSAYRDLKDMGHIQGLIVLRQHIPESEAKDKFISKWNNVARNRNITSGLNSYGFYAYDSVWAVARAVEKFLSSGQQINFSTDPRLQNLNDSTLHLSTLKIFDGGEQMLQQLLLTNFTGVTGPVQFDSDHNLVRPAYD…	TAATGGGCGCGGCTCAGCTGGTGATTCTGTTCTTGGCGCTTGCCGCCGCGACGCGGGCGGCGGCGGCTGCGGGGGCGCGGCCGAGCGAGGTGACCGTCGGCGCTCTCTTCACGTACGACTCCACAATTGGCCGCGCGGCGCAGCTCGCCATCGAGCTCGCCGTCGATGACGTCAACGCGGACGGCAAGGTTCTCCCCGGGACCCAGCTCAATTTGGTGCCCCAGGACACCAACTGCAGCGGCTTTCTTGGGACCATCGAAGGTTCGGTTTTCGTTTCCCCCTCTTTCTTCCGTTGCTCATGTCCATGTGTCAAGAAGTTGTTGTTGTTTTTTTGTCTTTCAAAAAAAACTTTTTCCCCTTTTTTTTTATATAGTTAAGAATTAGAATTAAAGCATAGGT…
Saccharum spontaneum	Ss	SsGLR1	MKRPLANRAKENRCLLLGVPMKARAAGQVLVAGARSSGSVSALSFRLLAVLLLCLVGAEQAAPAAGAGERRRVDVGVILDRTTWLGNISWACMELALQDFYADASHASYSTRVRLHLRDTSAGPSAVDAATAGVDLLKNVRVQAIVGPQTSTQAKFLAELGNKTSVPIISFSANSPSRSSSQTPYFIRTAWNDSCQAEAIASLVQKYNWREVIPIIEDDDSNTRFIPDLIDALGHVDTRVPYRCKIHPSAGEGEIKHAISSLKENWTSVFVVRMSYQLALKFFQLAKDEGMMGQGFVWITAYGLTDIFNVVGYPALDVMEGVVGIEPYVQETAKLDKFRQRWREKYRSENPGTSINEPITSGLYAYDTVWAIALAAEKSGYVNSDFVLSETNNGSTDFD…	ATGAAGCGACCGTTAGCCAATCGAGCAAAAGAAAATCGGTGTCTCCTTTTAGGTGTCCCCATGAAAGCGCGAGCAGCTGGTCAGGTACTGGTAGCGGGTGCCCGCTCGTCTGGTTCCGTATCGGCACTCTCGTTTCGCCTTCTCGCCGTCCTCCTCCTCTGCCTCGTCGGCGCCGAGCAGGCGGCCCCTGCTGCCGGTGCCGGAGAGAGGCGGCGGGTGGACGTGGGGGTGATCTTGGACCGGACGACATGGCTGGGGAACATCAGCTGGGCGTGCATGGAGCTGGCTCTCCAGGACTTCTACGCCGACGCGAGCCACGCCAGCTACAGCACCAGGGTCAGGCTGCACCTCAGGGACACCTCGGCCGGGCCGAGCGCCGTCGACGCCGCGACCGCAGGT…
		SsGLR2.1a	MEIANRIVLLLLLLLPGITVAQNASGAGTHEVHVGVILDLGSLVGKIAITSISLALEDFYAAHQNYSTKLVLHIRDSKSDDVQAASQALDLLENYNVEIIIGPEKSSQAIFISELGTKSHVPVISFTATSPTLSTSSLPYFVRATLNDSAQVSCIASIIKAYGWRKVVSIYEDTEYGRGIIPYLVDVLQEVNVQVPYRSVIPPSATSEQITKELYKLMTMQTRVYIVHMSSMLASTLFLKAKEIGMMEKGYVWIITGGVTNLIDSLHPSVVESMNGALGVHFYVPKSTELNNFTTRWNMRYRIDNPTDPPSKLSIFGLWSYDTIWAVAQAAEKVGLANATFRKPISKQKTTDLETLETSSNGPELLKEIIQSKFIGLSGMFDLSDRQLVVSAFQIINIF…	ATGGAGATAGCTAACAGAATTGTTCTGCTCCTCTTGTTATTATTACCTGGAATTACTGTTGCACAAAATGCTTCTGGAGCAGGAACACATGAGGTCCATGTGGGCGTCATCCTTGATTTAGGGTCCTTGGTCGGCAAAATAGCAATCACCAGCATTTCACTGGCTCTAGAGGACTTCTATGCTGCCCACCAAAACTATAGCACAAAGCTTGTTCTCCACATCAGGGATTCCAAGAGTGATGATGTCCAGGCTGCATCTCAAGGTAGATGTCTCAAACCTTGCTGTGTCTCCATTGCATTTACTTGCTATTTTTGTGCTGCTGAATGATAGGATGCACACACTATTGCTCAATTATACACAGTTGTTTTGTTTGAAAACATAACTTGAGCATATTCATTC…
		SsGLR2.1d	MEIANRIVLLLLLLLPGITVAQNASGAGTHEVHVGVILDLGSLVGKIAITSISLALEDFYAAHQNYSTKLVLHIRDSKSDDVQAASQALDLLENYNVEIIIGPEKSSQAIFISELGTKSHVPVISFTATSPTLSTSSLPYFVRATLNDSAQVSCIASIIKAYGWRKVVSIYEDTEYGRGIIPYLVDVLQEVNVQVPYRSVIPPSATSEQITKELYKLMTMQTRVYIVHMSSMLASTLFLKAKEIGMMEKGYVWIITGGVTNLIDSLHPSVVESMNGALGVHFYVPKSTELNNFTTRWNMRYRIDNPTDPPSKLSIFGLWSYDTIWAVAQAAEKVGLANATFRKPISKQKTTDLETLETSSNGPELLKEIIQSKFIGLSGMFDLSDRQLVVSAFQIINIF…	ATGGAGATAGCTAACAGAATCGTTCTGCTCCTCTTGTTATTATTACCTGGAATTACTGTTGCACAAAATGCTTCTGGAGCAGGAACACATGAGGTCCATGTGGGCGTCATCCTTGATTTAGGGTCCTTGGTCGGCAAAATAGCAATCACCAGCATTTCACTGGCTCTAGAGGACTTCTATGCTGCCCACCAAAACTATAGCACAAAGCTTGTTCTCCACATCAGGGATTCCAAGAGTGATGATGTCCAGGCTGCATCTCAAGGTAGATGTCTCAAACCTTGCTGTGTCTCCATTGCATTTACTTGCTATTTTTGTGCTGCTGAATGATAGGATGCACACACTATTGCTCAATTATACACAGTTGTTTTGTTTGAAAACATAACTTGAGCATATTCATTC…
		SsGLR2.1b	MEIANRIVLLLLLLLPGITVAQNASGAGTHEVHVGVILDLGSLVGKIAITSISLALEDFYAAHQNYSTKLVLHIRDSKSDDVQAASQALDLLENYNVEIIIGPEKSSQAIFISELGTKSHVPVISFTATSPTLSTSSLPYFVRATLNDSAQVSCIASIIKAYGWRKVVSIYEDTEYGRGIIPYLVDVLQEVNVQVPYRSVIPPSATSEQITKELYKLMTMQTRVYIVHMSSMLASTLFLKAKEIGMMEKGYVWIITGGVTNLIDSLHPSVVESMNGALGVHFYVPKSTELNNFTTRWNMRYRIDNPTDPPSKLSIFGLWSYDTIWAVAQAAEKVGLANATFRKPISKQKTTDLETLETSSNGPELLKEIIESKFIGLSGMFDLSDRQLVVSAFQIINIF…	AAATGGAGATAGCTAACAGAATCGTTCTGCTCCTCTTGTTATTATTACCTGGAATTACTGTTGCACAAAATGCTTCTGGAGCAGGAACACATGAGGTCCATGTGGGCGTCATCCTTGATTTAGGGTCCTTGGTCGGCAAAATAGCAATCACCAGCATTTCACTGGCTCTAGAGGACTTCTATGCTGCCCACCAAAACTATAGCACAAAGCTTGTTCTCCACATCAGGGATTCCAAGAGTGATGATGTCCAGGCTGCATCTCAAGGTAGATGTCTCAAACCTTGCTGTGTCTCCATTGCATTTACTTGCTATTTTTGTGCTGCTGAATGATAGGATGCACACACTATTGCTCAATTATACACAGTTGTTTTGTTTGAAAACATAACTTGAGCATATTCAT…
		SsGLR2.2d	MELAARTTFFVVFVILSFAHRAPISGAATLNVGVILNLQSLVGKMARTSILMAMEDFYAVHRNYKTKLVLHIRDSNADNVQAASEAVDLLKNYNVRAIIGPQKSSEATFVSDLGNKSQVPVISFTATSPTLTSGSMPYFLRATPSDAAQVNCIAALIKGYGWREVVPIYEDTDYGRGIIPYLVDSLQEFGASVPYRSVIPVSASNDQVEKELYKLMTMQTRVYIVHMSSSIASTLFMKAKELGMMSEMYAWILTDGIANIVNSLNPPILDSMNGALGVKFYVPKSKKLDDFTARWDKRFKQDYPNDPSAQLGTFGLWGYDTIWALAQAAEKVNKDDAIFQKQQDKKPSTCLGTLGISTIGLKLIDAILHNKFRGLSGDFDLKNRQLQPSTFQIINVVGR…	ATGGAGTTAGCAGCTAGAACCACCTTCTTTGTGGTGTTCGTTATCCTCAGTTTTGCTCATAGAGCTCCAATAAGTGGAGCAGCAACACTCAATGTTGGAGTGATCCTCAACTTGCAGTCATTGGTGGGTAAGATGGCACGAACCAGTATTTTGATGGCCATGGAAGATTTCTACGCAGTTCACAGGAACTATAAGACAAAGCTGGTTCTTCACATCAGAGATTCCAATGCAGATAATGTCCAAGCTGCATCAGAAGGTAACTTTTGGGTTATATGTAACTGCCAATAAATTTTACTGGATGGAACTTACGAAACAAAAACCACTAATTGTATTTGGGTTTGTGTATCATAAAGAGGTTAATCCATTTTAGTCCATAGTAAACACATCGAAGGAGCAGGT…
		SsGLR2.3	MEMPSRIIFLLVLISNITATQNATETEPGTVNVGVILNLQSLVGKLAHMSILMALEDFYSVHSSYRTKDSNDEDIQAASAAVDLLENYNVQAIVGPQKSSEAIFVSDIGNKSHVPVISFTATSPTLSSGNVPYFLRATLSDADQVNCIASLIKAYGWKEVVPIYEDTDYGRGIIPYLADALQEFGGFIPYRSPISESANSDQVEQELYKLMTMQTRVYIVHMSSAIASILFMKAKELGMMSDTYAWILTDGIANIASSLSPSILEAMNGALGVKFYVPKSKELDNFTARWNKRFKQDNPNVAVAPSQLSIFGLWSYDTIWALAQAAENVGMGNAVFQKQWHRKNITCFGGLGISTIGRNLLDAILHTKFRGLSGDFDLKNRQLQPSTFQIINVVGGAPQ…	ATGGAGATGCCATCCAGGATCATCTTCTTGTTGGTATTAATCTCCAATATCACAGCTACTCAAAATGCAACTGAAACAGAGCCCGGAACAGTAAATGTTGGAGTCATCCTCAATCTGCAGTCATTGGTGGGCAAACTTGCGCATATGAGTATTTTGATGGCCTTGGAAGATTTCTATTCAGTTCACAGTAGCTACAGAACAAAGTTAGTTCATGAGGGATTCAAATGACGAAGATATCCAAGCTGCCTCAGCAGGTACATTTACAATTTGTTCACTGTTAGAACTTAGAAATGAAAGCATAAACTAGCTGTGGAATTTTGTTTTGTATATCATGCAAAGACTAGAGCGTTAAGAATAGATAATTTGTTGCAGATTAGAAAAATCAGATTTTTTAACTTT…
		SsGLR2.4a	MEKIPQTILFLLLLVFTSVAAENSTAHRGGGADEFHVGVILELGSLVGKVSLASISLAVEDFYSVHPNYSTKLAIHVRDSMGSEVQAVSAAIELRENYKVQAIIGPQKSSEATFISKLGSVTQVPIVSFTATSPSLTYDSSPYFVRATLNDSVQVNSIASLIKAYGWREVVLVYDDTDYGRGILPHLIDALQHSDAFVPYHSGISLSATSEDIMQELYKLMAMQTRVFIVHMSSTRASLIFTMAKDAGMMSKGFVWIITNGLANIIDLLSPSVIEAMNGVIGVRFHVPKSQKLDTSFLVRWNKIYQRYNPNKLPLNKSISIVGLWAYDTIWALAQAAEKVGVSGNRNKRLQPHKNSTCLDSLAISINGAGLLTEIVQNKFRGISGDFDLTERQLQVSAL…	ATGGAGAAAATACCTCAAACCATACTGTTCCTTCTTCTACTGGTCTTCACTTCCGTTGCAGCTGAAAATAGCACCGCACATAGGGGTGGTGGGGCAGACGAATTCCATGTAGGGGTGATCCTCGAGTTGGGTTCGTTGGTGGGGAAAGTATCACTAGCCAGTATTTCACTGGCTGTGGAAGATTTCTATTCAGTCCACCCCAACTACAGCACGAAGCTAGCCATCCACGTCAGGGATTCCATGGGCAGTGAAGTCCAAGCTGTTTCAGCAGgtatgtcgatgttacaaaatcatagaaatacgtagatactcttgctcagttcagtttttttttttgagagaattgctcagttcagcttcaatcaacaaaaaaaagaaaacatccgtatgtttattaca…
		SsGLR2.4b	MATLMRTKPPLTCSRVHGTHWGLVTPIGDGDGRMTTPMWGTKMGNEGNRRHPGRGRVSFLFNSQAIELWENYKVQAIIGPQKSSEAAFISKLGSVTQVPIVSFTATSPSLTYDSSPYFVRATLNDSVQVNSIASLIKAYGWREVVLVYDDTDYGRGILPHLIDALQHSDAFVPYHSGISLSATSEDIMQELYKLMAMQTRVFIVHMSSTRASLIFTMAKDAGMMSKGFVWIITNGLANIIDLLSPSVIEAMNGVIGVRFHVPKSQKLDTSFLVRWNKIYQRYNPNKLPLNKSISIVGLWAYDTVWALAQAAEKVGVSGNRNKRLQPHKNSTCLDSLAISINGAGLLTEIVQNKFRGISGNFDLTERQLQVSALQIINVVGGTWRHVGFWTSKNGLSRYL…	CCATGGCGACACTGATGCGGACGAAGCCACCCCTGACTTGCAGTCGGGTGCATGGCACCCATTGGGGCCTCGTGACTCCAATCGGGGATGGGGACGGGAGAATGACAACCCCAATGTGGGGAACGAAGATGGGGAACGAGGGAAATCGCAGGCATCCGGGACGGGGACGGGGTTCTAGTCCCCGCCGGGAATGTCCTCGTTGCCATCTTGACATGTAGTTGTGTGGTTATTGGTCATCACTTTGTTGCCTTTTTATTGGTTCCATTCATCATCGCCCCATTGCTCCTCCATCCCTATGTGATGCTTCCACAACTCGCAAGGTTGTAGGGGCAATCTGGACTCCCCTTCCCACAGAGGTTGTTGGGGTGTTACGTGCTTTTAGTGGTCAGGTGCTAGCTT…
		SsGLR2.4c	MVWLKFPAEKDMSKEKGKGEGKRKKKPAKDIFMKYIVDQITRLQNQGPRQAIVLMTAYQHRACILYLNLHTLRQKVMDRTPQSILFLLLIFSPSAAQNTTGSSPNEFHVGVILDLGSLVGKVARTSMSLALEDFYASHRNCSRKVVLHFKDSVGNDVQAASAAIELLETYKVQTIIGPQKSSESVFISNLGNTTQVPIVSFTATSPSLTSDIMPYFVRATLNDSVQVNSIASLIKAYGWREVVPVYDDTDYGRGILPHLIDALQQIDAHIPYRSVISLSATSENIMQELYKLKTMQTRVFIVHMSLTRASLLFTKAKEAGMMTKGFVWIITNGLANIIDSLNPSVIEAMNGVIGVRFHVPRSKELESFSIRWSRMYQQDNPNESPFNKLSIFGLWGYDT…	GAGCTCACACCAGAGCAGAAGGCCGCCCTCATGGTGTGGTTAAAGGTATTTTTGCTTAAATGTACCTCTTCTAGCCTCTCCTTTGTTTTCCTGGGTGATGCTGATTTCACTGCAGGCTTTTGTATGATTCTACTCCGTGTTTATGCAAAACAAACTGGAGGGGGTTGGTCACCCGCAGCACTCAACTATGCTCATGCTCTACAACCTCCCTCTCATGTTCAATAAATATGTGCAGGTGCTCAGATATTTAGGTAATTCAAAAGTTAATCTTGTAACTTGTCCCATGGCGATCGTGGTGTTTGCACAATGGTCTTTTCACTCTACTTTGCTTTGGGCGTTGGAGTCAGTGGCCACATCTTAGTGTTGGAGTCAGTAGCCACATCTTATTAATCTGACTGC…
		SsGLR2.5a	MDRTPQSILFLLLIFSPSAAQNTTGSSPNEFHVGVILDLGSLVGKVARTSVSLALEDFYASHRNCSRKVVLHFKDSVGNDVQAASAAIELLETYKVQAIIGPQKSSESVFISNLGNTTQVPIVSFTATSPSLTSDIMPYFVRATLNDSVQVNSIASLIKAYGWREVVPVYDDTDYGRGILPHLIDALQQIDAHIPYRSVISLSATSENIMQELYKLKTMQTRVFIVHMSLTRASLLFTKAKEAGMMTKGFVWIITNGLANIIDSLNPSVIEAMNGVIGVRFHVPRSKGLESFSIRWSREYQQDNPNESPFNKLSIFGLWGYDTVWALAQAAEKVGVLINKNKRLQFNKNSTCLESLAVSRIGPELLTAIVQNKFRGLSGNFDLTDRQLQVSALQIINVV…	TAATGGACAGAACACCCCAATCCATCCTCTTCCTGCTACTCATCTTCAGTCCCAGTGCAGCTCAGAACACCACCGGAAGCAGCCCAAACGAATTCCATGTTGGCGTGATCCTTGACTTGGGTTCACTGGTGGGGAAAGTAGCTCGGACAAGCGTGTCACTGGCCTTGGAAGATTTCTATGCATCCCACCGGAATTGCAGCAGGAAGGTGGTTCTCCATTTCAAGGATTCGGTGGGCAATGATGTCCAAGCTGCTTCAGCAGGTACGTGTTCTGTAGCATTGTCATCAAGACCAAATAACTTCACTTGAAGCTGTTTATCTATACAGTTAAAGGAAGTATATATTATTTGACACCTTTATGCAAAAGCATAGTTTCATAAGTGTCTTGTCAGTTACTGTG…
		SsGLR2.5b	MDRTPQSILFLLLIFSPSAAQNTTGSSPNEFHVGVILDLGSLVGKVARTSVSLALEDFYASHRNCSRKVVLHFKDSVGNDVQAASAAIELLETYKVQAIIGPQKSSESVFISNLGNTTQVPIVSFTATSPSLTSDIMPYFVRATLNDSVQVNSIASLIKAYGWREVVPVYDDTDYGRGILPHLIDALQQIDAHIPYRSVISLSATSENIMQELYKLKTMQTRVFIVHMSLTRASLLFTKAKEAGMMTKGFVWIITNGLANIIDSLNPSVIEAMNGVIGVRFHVPRSKGLESFSIRWSREYQQDNPNESPFNKLSIFGLWGYDTVWALAQAAEKVGVLINKNKRLQFNKNSTCLESLAVSRIGPELLTAIVQNKFRGLSGNFDLTDRQLQVSALQIINVV…	GACAGAACACCCCAATCCATCCTCTTCCTGCTACTCATCTTCAGTCCCAGTGCAGCTCAGAACACCACCGGAAGCAGCCCAAACGAATTCCATGTTGGCGTGATCCTTGACTTGGGTTCACTGGTGGGGAAAGTAGCTCGGACAAGCGTGTCACTGGCCTTGGAAGATTTCTATGCATCCCACCGGAATTGCAGCAGGAAGGTGGTTCTCCATTTCAAGGATTCGGTGGGCAATGATGTCCAAGCTGCTTCAGCAGGTACGTGTTCTGTAGCATTGTCATCAAGACCAAATAACTTCACTTGAAGCTGTTATACAAGTATATATTATTTGACACCTTTATGCAAAAGCATAGTTTCATAAGTGTCTTGTCAGTTACTGTGTGGGGGTACATGATCTTAG…
		SsGLR2.6	MMEKDREENLSWESIQKSSRTGPTKKRQILIKSNVVLDLGTPVGKVARTSISIAVEDFYAVHPNYTTQIVFHVRDSMSDDVQAAAAVIDLLEKYNVQAIIGPQKSFQTVFVSALGNTCQVPIISFTARSAYLSSHYLPYFVRVTVNDSAQVSSITSIIKTYGWREVVPIYMDNDDGKGIIADLVDVLEGIDVHVPYRSVIDESATGEQITQELYKLMTMQTRVFVVHMSPSLGSLFFTKAKEIGMMSEGFLGVESYVPKSTELDSFTMRWYMRSRNDHPNDPTLKLNIFGLWSYDTIWGLAQAAEKAKVTKAKFLRQEKFLRPPALKNSTSLGALKNSRNGPAILKALLQKNFEGLSGYFDLSDGQLQVSKFQIINVVGQARRVIGFWTAQNGLSQQLD…	ATGATGGAAAAAGATAGGGAAGAAAACCTCAGCTGGGAAAGCATACAGAAAAGTTCTCGGACAGGACCCACAAAGAAGAGACAGATTTTGATCAAGTCAAAgtcaagcaatcttacggagacttgagagcaaaattcagttcaactgacattaaaagcagggaggttccttagttatttattagttttaattaaaccagacaaaattcatctataaatagtgcaccagatttatttacaaacagcatgccacaagagatggcagcagcagttaggatcacaatgctcctgttcttggcattcagctatgaagttgcgctaggggttacagaaaataaagtagaaaaattccatgtgggagTGTGGTACTTGATTTGGGGACACCAGTGGGGAAGGTAGC…
		SsGLR2.7d	MELAARTTFFVVFVILSFAHRAPIIGAATLNVGVILNLQSLVGKMARTSILMAMEDFYAVHRNYKTKLVLHIRDSNADNVRAASEAVDLLKNYNVRAMIGPQKSSEATFVSDLGTRVKATPSDAAQVNCIAALIKGYGWREVVPIYEDTDYGRGIIPYLVDSLQEFGASVPYRSVIPVSASNDQVEKELYKLMTMQTRVYIVHMSSSIASTLFMKAKELGMMSEMYAWILTDGIANIVNSLNPPILDSMNGALGVKFYVPKSKKLDDFTARWDKRFKQDYPNDPSAQLGTFGLWGYDTIWALAQAAEKVNKDDAIFQKQQDKKPSTCLGTLGISTIGLKLIDAILHNKFRGLSGDFDLKNRQLQPSTFQIINVVGRSSQQIGFWTAKHGIIRTLDQNGS…	TGAGAGCAACACCTAGTGATGCAGCTCAAGTGAACTGTATTGCTGCTCTAATTAAGGGATATGGATGGAGAGAAGTGGTACCAATCTATGAAGACACAGACTATGGTAGGGGTATCATACCATACTTGGTTGATTCCCTCCAAGAATTTGGGGCTTCTGTACCTTATCGTAGTGTGATCCCTGTATCAGCAAGCAATGATCAAGTTGAGAAAGAACTCTACAAGCTAATGACAATGCAAACAAGGGTCTACATTGTGCACATGTCATCCTCAATTGCCTCTACTCTCTTCATGAAGGCCAAGGAGTTAGGAATGATGAGTGAAATGTATGCATGGATTTTAACAGATGGGATTGCGAATATCGTCAACTCACTCAACCCTCCAATTCTTGATTCAATGA…
		SsGLR2.8	MELAARTTFFVVFVILSFAHRAPISGAATLNVGVILNLQSLVGKMARTSILMAMEDFYAVHRNYKTKLVLHIRDSNADNVQAASEGNFWVISVDLLKNYNVRAIIGPQKSSEATFVSDLGNKSQVPVISFTATSPTLTSGSMPYFLRATPSDAAQVNCIAALIKGYGWREVVPIYEDTDYGRGIIPYLVDSLQEFGASVPYRSVIPVSASNDQVEKELYKLMTMQTRVYIVHMSSSIASTLFMKAKELGMMSEMYAWILTDGIANIVNSLNPPILDSMNGALGVKFYVPKSKKLDDFTARWDKRFKQDYPNDPSAQLGTFGLWGYDTIWALAQAAEKEQGRCHISEAAGQEALNMSWNSGQLQPSTFQIINVVGRSSQQIGFWTAKHGIIRTLDQNGSK…	GATGGAGTTAGCAGCTAGAACCACCTTCTTTGTGGTGTTCGTTATCCTCAGTTTTGCTCATAGAGCTCCAATAAGTGGAGCAGCAACACTCAATGTTGGAGTGATCCTCAACTTGCAGTCATTGGTGGGTAAGATGGCACGAACCAGTATTTTGATGGCCATGGAAGATTTCTACGCAGTTCACAGGAACTATAAGACAAAGCTGGTTCTTCACATCAGAGATTCCAATGCAGACAATGTCCAAGCTGCATCAGAAGGTAACTTTTGGGTTATATGTAACTGCCAATAAATTTTACTGGATGGAACTTACGAAACAAAAACCACTAATTGTATTTGGGTTTGTGTATCATAAAGAGGTTAATCCATTTTAGTCCATAGTAAACACATCGAAGGAGCAGG…
		SsGLR2.9a	MGRLRCYSSSASVSSSLRRRLELVLAAALLVWCQRVATAQQQPARVRVGVILNLTSLAGQRRKVGIEMAVEDYYAARPGSRTRVVLSFRDSAGDVVGAASAAVDLIKNEQVQAIIGPQTSAEAEFVAYIGNHTHVPVLSSSATSPGLSPSQTPFFVRAGANDSFQAAPVAAVLAAFGWHAAAVVYEDSPYGSGILPALAGELQGVGSRIMDRAVVPSDADDDRIDAMLYGFKAMPTRVFVVHMNPFLAARFFRRAREAGMMTEDYAWVATDGVGSVVDALSPDNISAMEGVVSLRPFVQLTDRVRNFSARFRARIRREYPSADIYPHDPTVVMLWSYDTAWAIAAAAEAAGVSSPAFQTPQQSAAVTDLDRLGVSATGATLLKAVRETTFRGLAGNFAL…	ATGGGGAGGCTGCGCTGCTACTCGTCTTCCGCTTCCGTCTCGTCCTCCCTCCGCCGCCGCCTCGAGCTCGTTCTGGCGGCCGCGCTGCTGGTATGGTGCCAGCGGGTGGCCACGGCGCAGCAGCAGCCGGCGCGGGTGCGCGTGGGCGTCATCCTCAACCTGACGTCGCTGGCCGGGCAGCGGCGGAAGGTCGGCATTGAGATGGCGGTGGAGGACTACTACGCCGCTCGCCCGGGCTCCAGGACCAGGGTCGTGCTCAGCTTCCGGGACTCCGCCGGGGACGTCGTCGGCGCCGCTTCCGCCGgtaagctcgaatgctcgatcgtccctcccgccgcctcatcacgcgccgtcgtttcggaattcagatgcattcatgcatgcttcgattaattcggt…
		SsGLR2.9b	MFMGFCSIIFIPERETFGFCLVAAVDLIKNEQVQAIIGPQTSAEAEFVAYIGNRTHVPVLSSSATSPGLSLSQTPFFVRTGANDSFQAAPVAAVLAAFGWHAAAVVYEDSPYGSGILPALAGALQGVGARIMDRAAVPSDADDDCIDAMLYGFKAMATRVFVVHMNPFLAARFFRRAREAGMMTEDYAWVATDGVGSVVDELSPDDISAMEGVVSLRPFVQMTDRVRNFSARFRARLRREYPSADIYPHDPTVVMLWSYDTAWAIAAAAEAAGVSSPAFQTPPQSTAVTDLERLGVSATGATLLKAVRETTFRGLAGNFALVDGQLQPPAYQFVNIVGKSSRAVGFWTSESGITHTLGAHGANKGLKKILWPGDSTSAPRGWVMSPNGQKLRVAVPVKH…	CGAGATGTTTATGGGCTTCTGCTCCATCATATTCATTCCTGAGCGGGAAACATTTGGTTTCTGTTTGGTTGCAGCGGTGGACCTGATCAAGAACGAGCAGGTGCAGGCCATCATCGGCCCGCAGACGTCGGCGGAGGCCGAGTTCGTGGCCTACATCGGCAACCGCACCCACGTGCCTGTGCTCTCCTCCTCCGCCACCTCCCCGGGGCTCTCCCTGTCGCAGACGCCCTTCTTCGTGCGCACCGGTGCCAACGACTCCTTCCAGGCCGCGCCCGTGGCCGCCGTCCTCGCCGCGTTCGGGTGGCACGCGGCGGCCGTCGTCTACGAGGACTCGCCCTACGGGTCCGGCATCCTCCCGGCGCTCGCCGGCGCGCTGCAGGGCGTCGGCGCCAGGATCAT…
		SsGLR2.10a	MGRLRCCSLRRLELVLAAALLVWCQRVATAQQQPARVRVGVGVILNLTSLAGQRRKVGIEMAVEDYYAAGQGSRTRVALSFRDSAGDVVGAASAAVDLIKNEQVQAIIGPQTSAEAEFVAYIGNRTHVPVLSSSATSPGLSLSQTPFFVRTGANDSFQAAPVAAVLAAFGWHAAAVVYEDSPYGSGILPALAGALQGVGARIMYRAAVPSDADDDRIDAMLYGFKAMATRVFVVHMNPFLAARFFHRAREAGMMTKDYAWVATDGVGSFVDELSPDDISAMEGVVSLRPFVQMTDRVRNFSARFRARLRREYPSADIYPHDPTVVMLWSYDTAWAIAAAAQAAGVSSPAFQTPPQSAAVTDLDRLGVSATGATLLKAVRETTFRGLAGNFALVNGQLQP…	ATGGGGAGGCTGCGCTGCTGCTCCCTCCGCCGCCTCGAGCTCGTTCTGGCGGCCGCGCTGCTGGTATGGTGCCAGCGGGTGGCCACGGCGCAGCAGCAGCCGGCGCGGGTGCGCGTGGGCGTGGGCGTCATCCTCAACCTGACGTCGCTGGCCGGGCAGCGGCGGAAGGTCGGCATTGAGATGGCGGTGGAGGACTACTACGCCGCGGGCCAGGGCTCCAGGACCAGGGTCGCCCTCAGCTTCCGGGACTCCGCCGGGGACGTCGTCGGCGCCGCTTCCGCCGgtaattaatatattataatacaagctcgatcacgcgctgcgtgcggcgccgtgtttcttcggaattcagatgcattcatcatgcgtgcttcaattcgggagcaatttttttatact…
		SsGLR2.10b	MGRLRCCSLRRLELVLAAALLVWCQRVATAQQQPARVRVGVILNLTSLAGQRRKVGIEMAVEDYYAARPGSRTRVALSFRDSAGDVVGAASAAVDLIKNEQVQAIIGPQTSAEAEFVAYIGNHTHVPVLSSSATSPGLSPSQTPFFVRTGANDSFQAAPVAAVLAAFGWHAAAVVYEDSPYGSGILPALAGALQGVGARIMDRAAVPSDADDDRIDAMLYGFKAMATRVFVVHMNPFLAARFFRRAREAGMMTEDYAWVATDGVGSVLDALSPDNISAMEGVVSLRPFVQVTDRVRNFSARFRARVRREYPSADIYPHDPTVVMLWSYDTAWAIAAAAEAAGVSSPAFQTPQQSAAVTDLDRLGVSATGATLLKAVRETTFRGLAGNFALVDGQLQPPA…	GGGAGGCTGCGCTGCTGCTCCCTCCGCCGCCTCGAGCTCGTTCTGGCGGCCGCGCTGCTGGTATGGTGCCAGCGGGTGGCCACGGCGCAGCAGCAGCCGGCGCGGGTGCGCGTGGGCGTCATCCTCAACCTGACGTCGCTGGCCGGGCAGCGGCGGAAGGTCGGCATTGAGATGGCGGTGGAGGACTACTACGCTGCTCGCCCGGGCTCCAGGACCAGGGTCGCGCTCAGCTTCCGGGACTCCGCCGGGGACGTCGTCGGCGCCGCTTCCGCCGGTAAGCTCGAATGCTCGATCGTCCCTCCCGCCGCCTCATCACGCGCCGTCGTTTCGGAATTCAGATGCATTCATGCATGCTTCGATTAATTCGGTAGAGATTTTATACTAGTAGATATGCATGCT…
		SsGLR2.10c	MGRLRCYSSSASVSSSLRRLELVLAAALLVWCQRLATAQQQPARVRVGVILNLTSLAGQRRKVGIEMAVEDYYAARPGSRTRVALSFRDSAGDVVGAASAAVDLIKNEQVQAIIGPQTSAEAEFVAYIGNHTHVPVLSSSATSPGLSPSQTLFFVRTGANDSFQAAPVAAVLAAFGWHAAAVVYEDSPYGSGILPALAGALQGVGARIMDRAAVPSDADDDRIDAMLYGFKAMATRVFVVHINPFLAARFFRRARESGMMTEDYAWVATDGVGSVVDALSPDDIRAMEGVVSLRPFVQMTDRVRNFSARFRARLRQEYPSTDIYPQDPTVMMLWSYDTAWAIAAAAEAAGVSSPAFQTPPQSAAVTDLDRLGVSATGATLLKAVRETTFRGLAGNFALV…	GTAGATGGGGAGGCTGCGCTGCTACTCGTCTTCCGCTTCCGTCTCGTCCTCCCTCCGCCGCCTCGAGCTCGTTCTGGCGGCCGCGCTGCTGGTATGGTGCCAGCGGCTGGCCACGGCGCAGCAGCAGCCGGCGCGGGTGCGCGTGGGCGTCATCCTCAACCTGACGTCGCTGGCCGGGCAGCGGCGGAAGGTCGGCATTGAGATGGCGGTGGAGGACTACTACGCTGCTCGCCCGGGCTCCAGGACCAGGGTCGCGCTCAGCTTCCGGGACTCCGCCGGGGACGTCGTCGGCGCCGCTTCCGCCGGTAAGCTCGAATGCTCGATCGTCCCTCCCGCCGCCTTATCACGCGCCGTCGTTTCGGAATTCAGATGCATTCATGCATGCTTCGATTAATTCGG…
		SsGLR2.11	MQKDSSANLIVHEMATGVRITMLIFLAVSVAVAQNVTESKVEEFHVGVVLDLGTTVGKVAHTSISIAVEDFYAIHPNHTTRLVLHVRDSKSDDVQAASAVLELLENYNVQAIIGPQKSSQAVFVSALGNKYQVPIISFTATSTSLSSRSLPYFVQATACDSAQVSSIASIIKAYGWREVVPIYVDNDYGRGILPDLFNVLEGIDAHIPYRSAIDESATSEQITQELYKLMTMQTRVFVVHMSSSLGSLFFTKAKEIDMMSKGFVWIITDGLANLIDSLNPSVVEAMNGALGVQFYVPKSARLDNFTMRWYMRSRNDHPNDPTLKLSVFGLWSYDTIWAVAQAAEKAKVTEAKSQRPPALKDSTTLGTLGNSRNRPAFLQAILQTKFEGLSGYFDLSDGK…	ATGCAGAAAGATTCTTCAGCAAACCTCATAGTTCATGAGATGGCAACAGGAGTTAGGATCACAATGCTCATATTCTTGGCAGTCAGCGTTGCAGTTGCCCAAAATGTTACAGAAAGCAAAGTAGAAGAATTCCATGTAGGGGTGGTACTTGATTTGGGGACGACGGTGGGCAAGGTAGCACATACGAGCATTTCGATTGCTGTTGAAGATTTCTATGCTATCCATCCGAACCACACCACGAGACTTGTCCTCCACGTCAGGGACTCCAAAAGCGATGATGTCCAAGCTGCATCTGCAGGTAAGTTTCATCATCAGATATGGAACAGTTGATAGAGTATGTGTTTACTTGATTATGTACAGATTGCACACTTCGTATTTTGGAAGTTCGGTCTTTTGAAC…
		SsGLR2.12	MATGVRITMLIFLAFSAAAAQNVTESKVEEFHVGVVLDLGTTVGKAAHTSISIAVEDFYAVHSNHTTRLVLHVRDSKSDDVQAASAVLELLENYNVQAIIGPQKSSQAVFVSALGNKYQVPIISFTATSTSLSSRSLPYFVQATACDSAQVSSIASIIKAYGWREVVPIYVDNDYGRGILPDLFNVLEAIDAHIPYRSAIDESATSEQITQELYKLMTMQTRVFVVHMSSSLGSLFFTKAKEIDMMSKGFVWIITDGLANLIDSLNPSVVEAMNGALGVQFYVPKSARLDNFTMRWYMRSRNDHPNDPTLKLSVFGLWSYDTIWAVAQAAEKAKVTEAKSQRPPALKDSTTLGTLGNSRNRPAFLQAILQTKFEGLSGYFDLSDGKLQVSMFQIINVVG…	ATGGCAACAGGAGTTAGGATCACAATGCTCATATTCTTGGCATTCAGCGCTGCAGCTGCCCAAAATGTTACAGAAAGCAAAGTAGAAGAATTCCATGTAGGGGTGGTACTTGATTTGGGGACGACGGTGGGCAAGGCAGCACATACGAGCATTTCAATTGCTGTTGAAGATTTCTATGCTGTCCATTCGAACCACACCACGAGACTTGTCCTCCACGTCAGGGACTCCAAGAGCGATGATGTCCAGGCTGCATCTGCAGgtaagtttcttcgtcagatacggaacagttgatagagtatgtgtttactcgattatgtacagattgcacactttgtattttggaagttcggtcttttgaacacaacaaatcatttcaaggaccataaatctgttgtgttc…
		SsGLR2.13	MGRGRLTSLIPKGKAVDLIRNDKVSVIIGPQSTLQAEFVTYLANKTKVPVISFSATGDAATQYNVPYFLRACAKDSFQAASIAAFVEVYGWKNIVVVYEDDNYGVGILPSIANALQDVEAHIVYRAAIPASCPDYRIDGELYKLMTMQTRVFIVHMLPGPASHFFARASAAGMMIEGYVWIVTDNVGVVLDVLPQHTIENMQGIVSFRPYVAKSAGIIDFVSRFDALFRAKYRQAHDVRITRPTVYQYWAYDVAWAVATAVEDTKRVGFSNIGFQTPQDVSKNLVNGLLASPAGLELLSSILEADFDGLAGRFRFVDGHTQVPIYEVVNLVGEKSRGLGFWSPGSGLSRLLDSSPIRDQFKSSSTGEVLKPVIWPGDSTTVPKGWDFPVNAKILRIGVP…	AGCAGTAGATCTCATTCGTAATGACAAGGTCAGCGTTATCATTGGCCCTCAAAGCACTTTACAAGCTGAGTTTGTTACGTATCTAGCGAACAAGACCAAGGTTCCTGTCATTAGTTTCTCAGCAACGGGTGATGCGGCCACTCAGTATAATGTCCCCTACTTCCTTCGAGCTTGTGCCAAGGACTCCTTCCAGGCAGCTTCAATTGCCGCCTTTGTTGAGGTCTATGGCTGGAAAAACATTGTTGTTGTCTATGAAGACGACAACTATGGTGTGGGTATCCTCCCCTCAATTGCTAATGCCCTTCAAGATGTTGAGGCACATATCGTTTACCGTGCAGCCATCCCCGCTTCTTGCCCTGATTATCGCATTGATGGGGAGCTATACAAGCTCATGACCAT…
		SsGLR2.14	MQTVDLIRNDKVSVIIGPQSTLQAEFVTYLANKTKVPVISFSATGDAATQYNVPYFLRACAKDSFQAASIAAFVEVYGWKNIVVVYEDDNYGVGILPSIANALQDVEAHIVYRAAIPASCPDYRIDGELYKLMTMQTRVFIVHMLPGPASHFFARASAAGMMIEGYVWIVTDNVGVVLDVLPQHTIENMQGIVSFRPYVAKSAGIIDFVSRFDALFRAKYRQAHDVRITRPTVYQYWAYDVAWAVATAVEDTKRVGFSNIGFQTPQDVGKNLVNGLLASPAGPELLSSILEADFDGLAGRFRFVDGHTQVPIYEVVNLVGEKSRGLGFWSPGSGLSRLLDSSPIRDQFKSSSTGEVLKPVIWPGDSTTVPKGWDFPVNAKILRIGVPVRRDFKFFVNVE…	ATGCAAAgtatgttgtaaaaatgattgaattattgcaagaaatttgaattgacctaatatcatgattaatgaaggctcgcctcccttatcccaaaggggaaaggtaaaggaaaaaggagtgcctttcataacggttacaaccttacagaagtgccatcattcttctttaacttcaatgatatttagtttttttatttatctagtttatgataaatgtttttctttcttgaaatctctagaagataggtattagacatgaaaaataaagttaggtcgttccctgagaaaacttctttctgttgtcttgtagtaattttcagaatattggacgacctacacattttaacattgatctagttccacagcttgttaattttaacatgaatttaaagaaaattt…
		SsGLR3.1	MASSAAAAATSTTLLLRLLCLCTVLPVAMQAARPTDITIGALFAFDSVIGRTARTAIQLAVDDINRDPTVLSGTNLSVVLQDTNCSGFAGIIQAGLELMEKEVVAVVGPQSSVIAHVVTHVANELRVPLVSFAATDPALASTQYPYFVRAVHDDSFQMAAIADIVSLYGWREVTAFYVDDDYGRGGVVALADALEATRARLSYKAAFPPGADRATLADLLQRANSMESRVFVVHASPDSGLDVFATAHDLGMMAAEYAWIATDWLAAAAIDGAGAAFESNNIQGVESDNIQGVLTLRQYTPDSDAKASLVSRLAGAEQPSNNNATAVVNAYSLFAYDSVWIAAHAIDQFLDEAGGNVTFSADPNIRDANGSALGLSALRVFDQGEQLLQKVMLANFTGV…	ATGGCGTCCTCCGCCGCCGCCGCCGCCACCAGCACCACCCTCCTCCTCCGGCTGCTCTGCCTCTGCACCGTCTTGCCAGTCGCCATGCAGGCGGCGCGCCCGACCGACATCACCATCGGCGCCCTCTTCGCCTTCGACTCCGTCATCGGAAGGACCGCCAGGACCGCCATCCAGCTCGCCGTCGACGACATCAACCGTGACCCCACGGTGCTGAGCGGCACCAACCTCAGCGTCGTCTTACAGGACACCAACTGCAGCGGATTCGCAGGCATAATCCAAGGTAGACTACTCTCTCCCTCTGTCTGCGCTGCACTGCATTCCATTTGTCTCAACTTTGTTTTCTGCACAAGAACATCAACATTGATTTTGATTGCATCAAGATGTGAACCCCCCTACCTC…
		SsGLR3.2a	MASSWPSSSSTRTSTLLRLLCVCLCAALPVALQAAGRPASVTIGALFTFDSVIGRSARTAIQLAVDDVNGDPTVLRGTNLSVIFQDTKCSGFVGTIQALELMERQVVAVVGPQSSGIAHVVSHVANQLRVPLLSFAATDPALASKQYPYFVRATHDDRFQMAAVADVVAHHGWREVTAVYVDNDYGRGGVVALGDALEANRARVSYKAAFPPGADRAAIADLLVRANLMESRVFVVHASPDSGLDVFAAARSLDMMAAGYVWIATDWLTAAAIDSAGAGSASKSNIQGVLTLRQYTPDSDAKASLVSRFAATAKSPSNAMNAYGLFAYDSIWMAARAIDQFLSDAGGGNVSFSTDPNIHDGNGSALGLSALKVFDQGEQLLRKVMLANFTGVTGSVRFQ…	ATGGCGTCGTCCTGGCCCTCCTCCTCCAGCACCCGCACCAGCACGCTCCTCCGGTTGCTCTGCGTCTGCCTCTGCGCCGCCCTGCCAGTTGCCCTGCAGGCGGCGGGGCGCCCGGCCAGCGTCACTATCGGCGCGCTCTTCACCTTCGACTCCGTCATCGGCAGGTCCGCCAGGACCGCCATCCAGCTCGCCGTCGACGACGTCAACGGAGACCCCACCGTGCTGAGGGGCACCAATCTCAGCGTCATCTTCCAGGACACCAAGTGCAGCGGATTCGTCGGCACAATCCAAGGTACTAATACTCTGCTCATCTGCTCTGTTTCCTTCCTTCCTTTCTTTCTTTCTTTCTTTCTTTCTTTCTTTCTTTCTTTATTCCCTGGGGATTGGCCTGGGGTTTCC…
		SsGLR3.2b	MASSWSSSTRTSTLLRLLCVCLCAALPVALHAAGRPASVTIGALFTFDSVIGRSARTAIQLAVDDVNRDPAVLRGTNLSVIFQDTKCSGFVGTIQALELMERQVVAVVGPQSSDIAHVVSHVANQLRVPLLSFAATDPALASKQYPYFIRATHDDRFQMAAVADVVAHHGWREVTAVYVDNDYGRGGVVALGDALEANRARVSYKAAFPPGADRAAIADLLVRANMMESRVFVVHASPDSGLDVFAAARSLDMMAAGYVWIATDWLAAAAAIDSAGAGAASKSNIQGVLTLRQYTPDSDAKASLVSRFAATAKSPSNAMNAYGLFAYDSIWMAARAIDQFLSDAGGGNVSFSTDPNIHDGNGSALGLSALKVFDQGEQLLRKVMLANFTGVTGSVRFQF…	CAGCAGCAGCAGGAGGCAGCCGCCTCCTCCTCCTCCTCCAGTCCTGCTGGGGTGTTCGTGTTTCTGCCTTGCGGCTTGCGCACCACTATATTTCCGCCGCTACCTCTGCTGCCCCCCTCTCCTCTCCGGTCAGCTCAATCCTCAAGGCAGAGGCAGAATCGAATCCATTCCAATCTCCGCTCCAGTCCGCTGCCAGCCCAGCTTTTTCTTTTTCTTTTTCTTATTGTGTTATATATACATACATAGCACTACTACTCTTGTTTCTTGCTGGATTCTTCTTCATCACTGGTGGTGCCTGCCTGCCGGGCATTCACCCAAGTTTTCTTTTGTCTCGTCGCCGTCGGTGCTCGCTTGTTCCTTTCTTTCTTCCTTCCCAAAATCGTATCTTTCTGTCTCCGG…
		SsGLR3.3	MGSAHFAALLLCACMFVSGTVAASQNGNLTRPAEVRIGALFTFDSVIGKAVRPAIELAVADVNADPSILWGTKLSVLMQDTNCSGFVGTIEGLNLILLHLHEEFNNSSSCPALQLLAKDVVAVLGPQSSAVAHVISHAFNELHVPLISFAATDPTLSSLEYPYFVRATQSDYYQMGAIAATISQYQWKQVIAIYVDDDYGRGGITALGDALAKRKCKISYKAKLPPGAAKTTIKDILMQVNDMESRVYVIHVNPDSGLNVFSAAKFLGMMSSGYVWIATDWLSAVIDSSVHGNPDVMELTQGVLVLRQHIVDSDIQHAFLSKWNNLIRNASSYFMHAYDSVWLVAHAVERFLREGNAISFSADPNLQAKKGSSLQLDSLRIFNSGDKLLEKVWSANFSG…	GCACCATAGAAGGTCTGAACCTCATTCTTTTGCATCTGTATCTGTAATTTGGTCTTGACTTTATCTTTCCTTTGCTAATTATTAGTAGCAGCATATATCAGTATTCTGTTAATCTTCCGTTGCCCTGGTTACTAATTAGACACAGAATATTCGTTGGAAACAAATTGGTGACAGAATAACTAGTGGTGCATATTATATGAACTAGCAACTTTCCATTTTTTAGTTCTCACTGCAGATAAAACAACATGAACACCTGTACTAGGAACTGCAGTAGAAAGATTGTATTCGCATCAGTCTGCAAGTTTGCTGTTCCTTTATATCAGCAACCAAGTAAAAGTCAGATATTAGCCTCTGGCATAATCATGTCTGGTTTGATAAACTAAATTAAATTTGGAAATT…
		SsGLR3.4a	MKISFLMLLVLSLFLFPNGIHKSLAARPSVVSIGSILRLNSTTGGVSDVAIHAAVDDINSDPTVLNGTTLRVDTRDTNCDDGFLGMVQALQFMETDVVAIIGPQCSPIAHIISYVANELRVPLMSFASDATLSSIQFPFFMRTMPSDLYQMAAVAAVVDYYQWKIVTAIYVDDDYGRNGIAALDDELTARRCKISYKVGFRSNAKKSELLNLLVTVSNMESRIIILHTGSEPGLKLLSIANALNIMGNGYVWIATDWLSAYLDANSSVPAETINGMQGVLTVRPHTPNSKMKSNLVSRWSSLSKKYNHSDLRISAYGFYVYDSVWTVARALDAFFDDSGRISFTNDSRLRDETGGTLHLEAMSIFDMGNKLLDKIRNVNFTGVSGPVQFNAQFELIHPA…	TCCACCTGCTGCCATTCTCCAATCTCCATCTCCCTCCTCTTGCTATATACTCCCATCCTTCGCCTCCTCCAAAATAAAATCACCTGAGAAAATGAGCTTCAGTGAAGGCCGCCGCCTCCTGGGGTCTTGACGAGGAGTCAAGCCGCGGCACGCTCCCCCGGAGACGACCAAGATTTCCTCTTTCTGGGGAGCACGAGCACCAACGCCAACCCGTAAGTCTCTCTCCTCAAGCTGTTCCCGCCCCAGAGATAGCACACATCTTCTTCAACATTTTTGTTCCTGGAGCCGAGCAAATCCCCGTGTCTCCACCTGCCAATGGCTGCCGTTTCCTGGGCTCTCAGCAGTGATTCGGAGCAAAAGTTGTCTTCTTGGACTAGTTCCTGCACATCCCTCTCCCGG…
		SsGLR3.4b	MKISFLMLLVLSLFLFPNGIHKSLAARPSVVSIGSILRLNSTTGGVSDVAIHAAVDDINSDPTVLNGTTLRVDTRDANCDDGFLGMVQALQFMETDVIAIIGPQCSPIAHIISYVANELRVPLMSFASDATLSSIQFPFFMRTMPSDVYQMAAVAAVVDYYQWKIVTAIYVDDDYGRNGIAALDDELTARRCKIAYKVGFRSNAKKSELLNLLVTVSNMESRIIILHTGSEPGLKLLSIANALNMMGNGYVWIATDWLSAYLDANSSVPAETINGMQGVLTVRPHTPNSKMKSNLVSRWSSLSKKYNHSDLRISAYGFYVYDSVWTVARALDAFFDDSGRISFTNDSRLRDETGGTLHLEAMSIFDMGNKLLDKIRNVNFTGVSGPVQFNAQFELIHPA…	ATGAAGATATCTTTTCTCATGTTGTTGGTTCTCTCCCTGTTTCTCTTCCCTAATGGGATCCACAAAAGCTTAGCCGCAAGGCCTTCAGTTGTGAGTATTGGGTCTATTCTTCGGTTGAACTCCACCACTGGAGGTGTTTCAGATGTTGCCATCCATGCAGCAGTGGATGATATCAACTCAGATCCAACAGTTCTAAATGGAACAACGTTACGAGTTGACACAAGAGATGCAAATTGTGATGACGGTTTCCTTGGCATGGTTCAAGGTACACCATCTTTAATACCGATTCCCTTTTTTATTTCACTGTTCAATACTGCATGCTTGCATTCTAGACTTGTGATGATGATACAATATTCCTTTTTTTCAGCTTTGCAGTTCATGGAGACTGATGTTATTGCA…
		SsGLR3.5	MGAAQLVILFLALAAATRAAAAAGARPSEVTVGALFTYDSTIGRAAQLAIELAVDDVNADGKVLPGTQLNLVPQDTNCSGFLGTIEALWLMEKSVVAVIGPQSSGIGHVISHVVNELHVPLLSFAATDPTLSASEYPYFIRTTISDYFQMNAVASIVDYYQWKRVTAIFVDDDYGRGGVEALGDALALKRAKISYKAAIPPNSNTDVINDVLFRANMMESRVMVLHVNPDTGMRIFSVAKNLQMMASGYVWIVTDWLAAVLDSSAYRDLKDMGHIQGLIVLRQHIPESEAKDKFISKWNNVARNRNITSGLNSYGFYAYDSVWAVARAVEKFLSSGQQINFSTDPRLQNLNDSTLHLSTLKIFDGGEQMLQQLLLTNFTGVTGPVQFDSDHNLVRPAYD…	TGGGCGCGGCTCAGCTGGTGATTCTGTTCTTGGCGCTTGCCGCCGCGACGCGGGCGGCGGCGGCTGCGGGGGCGCGGCCGAGCGAGGTGACCGTCGGCGCTCTCTTCACGTACGACTCCACAATTGGCCGCGCGGCGCAGCTCGCCATCGAGCTCGCCGTCGATGACGTCAACGCGGACGGCAAGGTCCTCCCCGGGACCCAGCTCAATTTGGTGCCCCAGGACACCAACTGCAGCGGCTTTCTTGGGACCATCGAAGGTTCGGTTTTCGTTTCCCCCTCTTTCTTCCGTTGCTCATGTCCATGTGTCAAGAAGTTGTTGTTGTTTTTTTGTCTTTCAAAAAAAAAAGTTTTTCCCCTTTTTTTTATATAGTTAAGAATTAGAATTAAAGCATAGGTAG…
		SsGLR3.6a	MGALRVMLLRLALLAAAAATVTAARPSEVAVGALFTYDSTIGRAARLAIELAVDDVNADRTVSRAPTSTCSPRTPTAAAFLGPSKLMERNVVAVIGPQSSGIGHVISHVVNELHVPLLSFAATDPTLSASEYPYFIRTTISDYFQMNAVASIVDYYQWKEVTAIFVDDDYGRGGVSALGDALAAKRARISYKAAIPPNSNTEVINDVLFKANMMESRVMVVHVNPDTGMRIFSVANKLQMMASGYVWIVTDWLAAVLDSSTSRDRKDMSHLQGLIVLRQHIPESDAKNKFTSKWNNAARNRSITSGLNSYGFYAYDSVWVVARGIDQFLNNGQQINFSTDPMLHDSNGSTLHLSTLKIFDGGEQMLQQLLLTNFTGLTGPVQFNSDRNLGHPAYDILNI…	ATGGGCGCGCTCCGAGTGATGCTCCTCCGCTTGGCGCTGCTCGCCGCGGCCGCGGCCACGGTCACGGCGGCGCGGCCCAGCGAGGTGGCCGTGGGCGCGCTCTTCACCTACGACTCCACCATTGGCCGCGCCGCGCGCCTCGCCATCGAGCTCGCCGTCGACGACGTCAACGCCGACCGCACCGTCTCGCGGGCACCCACCTCAACTTGCTCGCCCAGGACACCAACTGCAGCGGCTTTCTTGGGACCATCGAAGgttggaccttctttctttcccgtatagtctgctttcttgctcgtcttagtagtacgatttctagtgcaaagatgattgaacttagaataccgagtgatcacgcgctgctaaattagcccgaactgttttcttttaattggtatg…
		SsGLR3.6b	MGALRVMLLRLVLLAAAAATVTAARPSEVAVGALFTYDSTIGRAARLAIELAVDDVNADRTVLAGTHLNLLAQDTNCSGFLGTIEGWTFFLSRIVCFLAHLSTLQLMERNVVAVIGPQSSGIGHVISHVVNELHVPLLSFAATDPTLSASEYPYFIRTTISDYFQMNAVASIVDYYQWKEVTAIFVDDDYGRGGVSALGDALAAKRARISYKAAIPPNSNTEVINDVLFKANMMESRVMVVHVNPDTGMRIFSVANKLQMMASGYVWIVTDWLAAVLDSSTSRDRKDMSHLQGLIVLRQHIPESDAKNKFTSKWNNAARNRSITSGLNSYGFYAYDSVWVVARGIDQFLNNGQQINFSTDPMLHDSNGSTLHLSTLKIFDGGEQMLQQLLLTNFTGLTG…	ATGGGCGCGCTCCGAGTGATGCTCCTCCGCTTGGTGCTGCTCGCCGCGGCCGCGGCCACGGTCACGGCGGCGCGGCCCAGCGAGGTGGCCGTGGGCGCGCTCTTCACCTACGACTCCACCATTGGCCGCGCCGCACGCCTCGCCATCGAGCTCGCCGTCGACGACGTCAACGCCGACCGCACCGTTCTCGCGGGCACCCACCTCAACTTGCTCGCCCAGGACACCAACTGCAGCGGCTTTCTTGGGACCATCGAAGGTTGGACCTTCTTTCTTTCCCGTATAGTCTGCTTTCTTGCTCATCTTAGTAgtacgatttctagtgcaaagatgattgaacttagaatgccgattttgttttctaattcttaatttttccttttctttttgtttgaaaaaata…
		SsGLR3.7a	LVVTVLLATAAAASAAGARPSEVAVGALFTYDSTIGRAAQLAVELAVDDVNADAKVLAGTKLDLMPMDTNCSGFLGTMKALELMEKNVVAVIGPQSSGIGHVISQVVNELHVPLLSFAATDPTLSASEYPYFLRTTTSDYFQMNAIASIVDYYQWKRVTAIYVDDDYGRGGVSALGDALALKRAQVSYKAAIPPNSNTDVIRDVLFRANMMESRVMVVHVNPDTGLRVFSAAKKLQMMASGYVWIVTDWLAAVLDSSPASRDPKYISNIQGVIVLRQHTPDSDAKKKFISRWNTVARNRSMTSGLNSYAFYAYDSVWAVARSVDQFLNAGQQINFSTDPRLHDPNGTTLRLSTLKIFDGGDQMLQQLLLTNFTGLTGPVRFDSGGNLVRPAYDILNVGP…	TTGGTGGTGACTGTGCTCTTGGCCACTGCCGCTGCGGCGTCGGCGGCGGGGGCGCGGCCGAGCGAGGTCGCCGTGGGCGCCCTCTTCACGTACGACTCCACGATTGGCCGCGCCGCGCAGCTCGCCGTCGAGCTCGCCGTCGACGACGTCAACGCGGACGCCAAGGTGCTCGCCGGGACCAAGCTCGACTTGATGCCCATGGACACCAACTGCAGCGGCTTCCTTGGCACCATGAAAGgttgttttttttcccctgcttcctctggctctttcctcgttcatgcatgtgtgaatcaatgattgggattttcgcagaagtttttgttttcacagatgtatagaaatacaaattatggtcagcactaatcctaatctctataggttttttcctcgggtaat…
		SsGLR3.7b	GGDCALGHCRAASAAGARPSEVAVGALFTYDSTIGRAAQLAIELAVDDVNADAKVLAGTKLNLMPMDTNCSGFLGTMKALELMEKNVVAVIGPQSSGIGHVISQVVNELHVPLLSFAATDPTLSASEYPYFLRTTTSDYFQMNAIASIVDYYQWKRVTAIYVDDDYGRGGVSALGDALALKRAQVSYKAAIPPNSNTDVIRDVLFRANMMESRVMVVHVNPDTGLRVFSAAKKLQMMASGYVWIVTDWLAAVLDSSPASRDPKYISNIQGVIVLRQHTPDSDAKKKFISRWNTVARNRSMTSGLNSYAFYAYDSVWAVARSVDQFLNAGQQINFSTDPRLHDPNGTTLRLSTLKIFDGGDQMLQQLLLTNFTGLTGPVRFDSGGNLVRPAYDILNVGPS…	GGTGGTGACTGTGCTCTTGGCCACTGCCGCGCGGCGTCGGCGGCGGGGGCGCGGCCGAGCGAGGTCGCCGTGGGCGCCCTCTTCACGTACGACTCCACGATTGGCCGCGCCGCGCAGCTCGCCATCGAGCTCGCCGTCGACGACGTCAACGCGGACGCCAAGGTGCTCGCCGGGACCAAGCTCAACTTGATGCCCATGGACACCAACTGCAGCGGCTTCCTTGGCACCATGAAAGgttgttttttttcccctgcttcctctggctctttcctcgttcatgcatgtgtgaatcaaggattgggattttcgcagaagtttttgttttcacagatgtatagaaatacaaattatggtcagcactaatcctaatctctataggttttttcctcgggtaatcta…
Arabidopsis thaliana	At	AtGLR1.1	MEILFSISILALLFSGVVAAPSDDDVFEEVRVGLVVDLSSIQGKILETSFNLALSDFYGINNGYRTRVSVLVRDSQGDPIIALAAATDLLKNAKAEAIVGAQSLQEAKLLATISEKAKVPVISTFLPNTLSLKKYDNFIQWTHDTTSEAKGITSLIQDFSCKSVVVIYEDADDWSESLQILVENFQDKGIYIARSASFAVSSSGENHMMNQLRKLKVSRASVFVVHMSEILVSRLFQCVEKLGLMEEAFAWILTARTMNYLEHFAITRSMQGVIGFKSYIPVSEEVKNFTSRLRKRMGDDTETEHSSVIIGLRAHDIACILANAVEKFSVSGKVEASSNVSADLLDTIRHSRFKGLSGDIQISDNKFISETFEIVNIGREKQRRIGLWSGGSFSQRRQI…	-
		AtGLR1.2	MVRICIQTPILLSFLLVLLFFISNCFASSQNNDDDKRIRVRVGLVLDLGSVEGKIVRSSVSMALSDFYDNHNDYKTRLSLLVRDSHGEPLLALDSVVDLLQTEGVQAIIGGNSLLEAKLLAELGEKARVPVISLNSPMSLSLSKYTHLIQATHNSASEVKGITAFLHGFDWNSVALVLEDHDDWRESMHFMVDHFHENNVHVQSKVAFSVTSSEDSLMDRLRELKDLGTTVFVVHLSEVIATRLFPCAEKLGMMGEGFAWILTSRSMSSFHDQFIDDLTKEAMEGVVGFKSYIPMSKELHNFTLRWRKTLPVEEVTGSEITRLSISGVWAHDVAWSLASAAEVTRMPTVTSTLLEAIKESRFKGLSGNFQLDDMKLLSDKFEIVNMIGSGERRVGFWNS…	-
		AtGLR1.3	MERFCIQTQTLLSFLLVLLLFISRSFASTKNDDVDGGKRVQIRVGLVLDLGSLKGKIVKNSVSMALSYFYAIHNDYKTRVSVSLRNSHGEPLLALASAVDLLKTEGVEAIIGGNSLLEAKLLGELGEKARVPMISLDSPFSLSLSKYTHLIQATHDSTSEAKGITSFINVFDWNSVALVYEDHDDWRESMQLLVEHFHENGVRVQSKVGFTVSSSEDFVMGRLQQLKDLGTTVFVVHLSEVIATHLFPCARRLGLMGDGFVWILTAKTMNSFHENIDDFTKQAMEGVVGFKSYIPMSIELQNFTLRWRKSLPVEEAELTRLSISGIWAHDIAFALARAAEVIRMPNVTSTLLEEITKTRFNGLSGDFQLNDKKLLSNKFEIINMIGSSERRVGFLNSNG…	-
		AtGLR1.4	MENCMIRNTGYFLTIFFLAFISFAVTCSGTNQKDNVDRLPVVYEDVRIGLVVDMGSMEGKLVTTSISMALSDFYHVNNGYRTRVSVLSRDSHGDPLQALAAAMDLLQTEQVEALVGGQSLLEAKNLAELGEKTKVPVISSFQVPSSLSLAKYNYFIQATHDTSSEAKGIAALFSNFDWRTAVLIYEDDDDWRESIQPLVGHFQQNAIHIEYKAEFSVSSNEECIMKQLRKFKASGIRIFVAHISERIANRLFPCARRLGMMEEGYAWILTARSMNNFQDTNYLAKEEMEGVIGFKSYIPLTEELHNFTLRWKRSLRLEEVVTRMSVCSIWAHDIAWSLARAAEVAKLPGLSVYDLLEAIPESAKHKGLSGDIKFIDKKFISDKFEIVNMIGRGERSVGL…	-
		AtGLR2.1	MKRENNLVLSLLFFVIVFLMQVGEAQNRITNVNVGIVNDIGTAYSNMTLLCINMSLSDFYSSHPETQTRLVTTVVDSKNDVVTAAAAALDLITNKEVKAILGPWTSMQAQFMIEMGQKSQVPIVTYSATSPSLASIRSQYFFRATYDDSSQVHAIKEIIKLFGWREVAPVYVDDTFGEGIMPRLTDVLQEINVRIPYRTVISPNATDDEISVELLRMMTLPTRVFVVHLVELLASRFFAKATEIGLMKQGYVWILTNTITDVLSIMNETEIETMQGVLGVKTYVPRSKELENFRSRWTKRFPISDLNVYGLWAYDATTALALAIEEAGTSNLTFVKMDAKRNVSELQGLGVSQYGPKLLQTLSRVRFQGLAGDFQFINGELQPSVFEIVNVNGQGGRTI…	-
		AtGLR2.2	MKNSKLFFRFLFLFFFFCLESSRGQDNGKTQVNIGVVSDVGTSYPDVAMLCINMSLADFYSSRPQFQTRLVVNVGDSKNDVVGAATAAIDLIKNKQVKAILGPWTSMQAHFLIEIGQKSRVPVVSYSATSPSLTSLRSPYFFRATYEDSSQVHAIKAIIKLFGWREVVPVYIDNTFGEGIMPRLTDSLQDINVRIPYRSVIPLNATDQDISVELLKMMNMPTRVFIVHMSSSLASTVFIKAKELGLMKPGYVWILTNGVMDGLRSINETGIEAMEGVLGIKTYIPKSKDLETFRSRWKRRFPQMELNVYGLWAYDATTALAMAIEDAGINNMTFSNVDTGKNVSELDGLGLSQFGPKLLQTVSTVQFKGLAGDFHFVSGQLQPSVFEIVNMIGTGERSI…	-
		AtGLR2.3	MRTEKLFFCILLVFFFCLEFNRGQNNGKTLVDVGVVTDVDTSHSKVVMLCINMSISDFYSSNPQFETRLVVNVGDSKSDVVGAAIAALDLIKNKQVKAILGPWTSMQAHFLIEIGQKSRVPIVSYSATSPILTSLRSPYFLRATYEDSFQVQPIKAIIKLFGWREVVPVYIDNTFGEGIMPRLTDALQDINVRIPYRSVIAINATDHEISVELLKMMNMPTRVFLVHMYYDLASRFFIKAKELGLMEPGYVWILTNGVIDDLSLINETAVEAMEGVLGIKTYIPKSPDLEKFRSRWRSLFPRVELSVYGLWAYDATTALAVAIEEAGTNNMTFSKVVDTGRNVSELEALGLSQFGPKLLQTLLTVQFRGLAGEFRFFRGQLQPSVFEIVNIINTGEKSI…	-
		AtGLR2.4	MKRHLNDVVLVFLVFIFGVKLGKGQNTTIQVINVGVVTDVGTTASNLSLLAINMSLSDFYSSRPESRTRLLLNFADSRDDVVGAAAAALDLIKNKEVKAILGPRTTMQASFVIEVGQKSQVPIISFSATSPFLDSGRSPYFFRSTYDDSSQVQAISEIIKVFGWREVVPVYENNAFGEGIMPGLTDALQAINIRIPYRTVISPNATDDEISVDLLKLMTKPTRVFVVHMNRFLASRVFSKARETGLMKQGYAWILTNGVIDHLVLMNGTDIEAMQGVIGIRTHFPISEELQTFRSRLAKAFPVSELNIYGLRAYDATTALAMAVEEAGTTNLTFSKMDGRNISDLEALSVSEYGPKLIRSLSQIQFKGLSGDYHFVDGQLHASVFEIVNVIDGGGILVG…	-
		AtGLR2.5	MSLSEFYNTHNGFKTRIVLNVRDSKQTVVGAAASALYLIKKREVVAIIGPGTSMQAPFLINLGNQSKVPIISFSATSPLLDSLRSPYFIRATHDDSSQVQAISAIIESFRWREVVPIYVDNEFGEGILPNLVDAFQEINVRIRYRSAISLHYSDDQIKKELYKLMTMPTRVFIVHMLPDLGSRLFSIAKEIDMLSKGYVWIVTNGIADLMSIMGESSLVNMHGVLGVKTYFAKSKELLHLEARWQKRFGGEELNNFACWAYDAATALAMSVEEIRHVNMSFNTTKEDTSRDDIGTDLDELGVALSGPKLLDALSTVSFKGVAGRFQLKNGKLEATTFKIINIEESGERTVGFWKSKVGLVKSLRVDKVSHSSRRLRPIIWPGDTIFVPKGWEFPTNAKK…	-
		AtGLR2.6	MSLFNHLLSRALPLWLLFFINFLVLLGKSQQEVLQVQVGIVLDTNATLAALSLRAINMSLSEFYNTHNGFKTRIVLNIRDSKRTVVGAAASALYLIKKREVVAIIGPGNSMQAPFLINLGNQSQVPIISFSASSPVLDSLRSPYFIRATHDDSSQVHAISAIIESFRWREVVPIYADNEFGEGILPYLVDAFQEINVRIRYRSAISVHSTDDLVKKELYKLMTMPTRVFIVHMLPDLGSRLFSIAKEIGMMTKGYVWIVTNGIADQMSVMGESSLENMHGVLGVKTYFSRSKELMYLETRWRKRFGGEELNNFECWGYDTATALAMSIEEISSNVNMSFSQTKRNTSRDDTGTDLDDLSFALSGPKLLQALATVSFKGVAGRFQLKNGKLEATTFKIVN…	-
		AtGLR2.7	MKVMNPRKTNNTFMYYFVLFVCGFVLMEGCLGQNQTTEIKVGVVLDLHTSFSKLCLTSINISLSDFYKYHSDYTTRLAIHIRDSMEDVVQASSAALDLIKNEQVSAIIGPRTSMQAEFMIRLADKSQVPTITFSATCPLLTSINSPYFVRATLDDSSQVKAIAAIVKSFGWRNVVAIYVDNEFGEGILPLLTDALQDVQAFVVNRCLIPQEANDDQILKELYKLMTMQTRVFVVHMPPTLGFRFFQKAREIGMMEEGYVWLLTDGVMNLLKSNERGSSLENMQGVLGVRSHIPKSKKLKNFRLRWEKMFPKKGNDEEMNIFALRAYDSITALAMAVEKTNIKSLRYDHPIASGNNKTNLGTLGVSRYGPSLLKALSNVRFNGLAGEFELINGQLESSVF…	-
		AtGLR2.8	MNPKKNNNTFLSYFVCLFLLLEVGLGQNQISEIKVGVVLDLNTTFSKICLTSINLALSDFYKDHPNYRTRLALHVRDSMKDTVQASAAALDLIQNEQVSAIIGPIDSMQAKFMIKLANKTQVPTISFSATSPLLTSIKSDYFVRGTIDDSYQVKAIAAIFESFGWRSVVAIYVDNELGEGIMPYLFDALQDVQVDRSVIPSEANDDQILKELYKLMTRQTRVFVVHMASRLASRIFEKATEIGMMEEGYVWLMTNGMTHMMRHIHHGRSLNTIDGVLGVRSHVPKSKGLEDFRLRWKRNFKKENPWLRDDLSIFGLWAYDSTTALAMAVEKTNISSFPYNNASGSSNNMTDLGTLHVSRYGPSLLEALSEIRFNGLAGRFNLIDRQLESPKFEIINFVG…	-
		AtGLR2.9	MKTNNTFLSYFVCGFLLMGVGLGQNQTSEIKVGVVLDLNTTFSKICLTSIKMAVSDFYADHPNYLTRLTLHVRDSMEDTVQASAAALDLIKTEQVSAIIGPINSMQADFMIKLANKTQVPTITFSATSPLLTSIKSPYFVRATIDDSSQVRAIASIFKFFRWRRVVAIYVDNEFGEGFMPFLFDALQDVEVKRSVIPPEAIDDEIQKELRKLMERQARVFVVHMESSLALRVFQIARDIGMMEEGYVWLMTNGMTHMMRHINNGRSLNTIEGVLGVRSHVPKSKELGDFRLRWKRTFEKENPSMRDDLNVFALWAYDSITALAKAVEKANTKSLWYDNGSTLSKNRTDLGNVGVSLYGPSLQKAFSEVRFNGLAGEFKLIDGQLQSPKFEIINFVGNEE…	-
		AtGLR3.1	MLSSMNWVLLSFIIVLGGGLLLSEGASSSRPPVIKVGAIFGLNTMYGETANIAFKAAEEDVNSDPSFLGGSKLRILMNDAKRSGFLSIMGALQFMETDVVAIIGPQTSIMAHVLSHLANELTVPMLSFTALDPTLSPLQFPFFVQTAPSDLFLMRAIAEMITYYGWSDVVALYNDDDNSRNGVTALGDELEERRCKISYKAVLPLDVVITSPVEIIEELIKIRGMESRVIVVNTFPNTGKMIFKEAERLGMMEKGYVWIATTWLSSVLDSNLPLDTKLVNGVLTLRLHTPDSRKKRDFAARWKNKLSNNKTIGLNVYGLYAYDTVWIIARAVKTLLEAGGNLSFSNDAKLGSLKGEALNLSALSRFDQGSQLLDYIVHTKMSGLTGPVQFHPDRSMLQP…	-
		AtGLR3.2	MFWVLVLLSFIVLIGDGMISEGAGLRPRYVDVGAIFSLGTLQGEVTNIAMKAAEEDVNSDPSFLGGSKLRITTYDAKRNGFLTIMGALQFMETDAVAIIGPQTSIMAHVLSHLANELSVPMLSFTALDPSLSALQFPFFVQTAPSDLFLMRAIAEMISYYGWSEVIALYNDDDNSRNGITALGDELEGRRCKISYKAVLPLDVVITSPREIINELVKIQGMESRVIIVNTFPKTGKKIFEEAQKLGMMEKGYVWIATTWLTSLLDSVNPLPAKTAESLRGVLTLRIHTPNSKKKKDFVARWNKLSNGTVGLNVYGLYAYDTVWIIARAVKRLLDSRANISFSSDPKLTSMKGGGSLNLGALSIFDQGSQFLDYIVNTNMTGVTGQIQFLPDRSMIQPSY…	-
		AtGLR3.3	MKQLWTFFFLSFLCSGLFRRTHSEKPKVVKIGSIFSFDSVIGKVAKIAIDEAVKDVNSNPDILSGTKFSVSMQNSNCSGFMGMVEALRFMEKDIVGIIGPQCSVVAHMISHMANELRVPLLSFAVTDPVMSPLQFPYFIRTTQSDLYQMDAIASIVDFYGWKEVIAVFVDDDFGRNGVAALNDKLASRRLRITYKAGLHPDTAVNKNEIMNMLIKIMLLQPRIVVIHVYSELGFAVFKEAKYLGMMGNGYVWIATDWLSTNLDSSSPLPAERLETIQGVLVLRPHTPDSDFKREFFKRWRKMSGASLALNTYGLYAYDSVMLLARGLDKFFKDGGNISFSNHSMLNTLGKSGNLNLEAMTVFDGGEALLKDILGTRMVGLTGQLQFTPDRSRTRPAYDI…	-
		AtGLR3.4	MGFLVMIREVSMAKAIRVVLLCVSVLWVVPKECACRSNFSRNSSSSSSSSLRPLRQRPSSVNVGALFTYDSFIGRAAKPAVKAAMDDVNADQSVLKGIKLNIIFQDSNCSGFIGTMGALQLMENKVVAAIGPQSSGIAHMISYVANELHVPLLSFGATDPTLSSLQFPYFLRTTQNDYFQMHAIADFLSYSGWRQVIAIFVDDECGRNGISVLGDVLAKKRSRISYKAAITPGADSSSIRDLLVSVNLMESRVFVVHVNPDSGLNVFSVAKSLGMMASGYVWIATDWLPTAMDSMEHVDSDTMDLLQGVVAFRHYTIESSVKRQFMARWKNLRPNDGFNSYAMYAYDSVWLVARALDVFFRENNNITFSNDPNLHKTNGSTIQLSALSVFNEGEKFMKI…	-
		AtGLR3.5	MGFFVMIRDVSMGFMLLCISALWVLPIQGAGRESFSRNSSSSSLPSSVNVGALFTYDSFIGRAAKLAFVAAIEDINADQSILRGTKLNIVFQDTNCSGFVGTMGALQLMENKVVAAIGPQSSGIGHIISHVANELHVPFLSFAATDPTLSSLQYPYFLRTTQNDYFQMNAITDFVSYFRWREVVAIFVDDEYGRNGISVLGDALAKKRAKISYKAAFPPGADNSSISDLLASVNLMESRIFVVHVNPDSGLNIFSVAKSLGMMGSGYVWITTDWLLTALDSMEPLDPRALDLLQGVVAFRHYTPESDNKRQFKGRWKNLRFKESLKSDDGFNSYALYAYDSVWLVARALDVFFSQGNTVTFSNDPSLRNTNDSGIKLSKLHIFNEGERFLQVILEMNYT…	-
		AtGLR3.6	MKWFLLMLIICNAVPLQGLTKIVSARPQVVNIGSVFTFNSLIGKVIKVAMDAAVEDVNASPSILNTTTLRIIMHDTKYNGFMSIMEPLQFMESETVAIIGPQRSTTARVVAHVATELKIPILSFSATDPTMSPLQFPFFIRTSQNDLFQMAAIADIVQFYGWREVVAIYGDDDYGRNGVAALGDRLSEKRCRISYKAALPPAPTRENITDLLIKVALSESRIIVVHASFIWGLELFNVARNLGMMSTGYVWIATNWLSTIIDTDSPLPLDTINNIQGVITLRLHTPNSIMKQNFVQRWHNLTHVGLSTYALYAYDTVWLLAQAIDDFFKKGGNVSFSKNPIISELGGGNLHLDALKVFDGGKIFLESILQVDRIGLTGRMKFTSDRNLVNPAFDVLNVI…	-
		AtGLR3.7	MGLGIDPSVAITALIVVILVVPMDCQRPQLVNIGAVFAFDSVIGRAAKVALEAAVSDVNNDKSFLKETELRLLMEDSACNVFRGSFGAFELLEKEVVAMIGPISSSVAHTISDIAKGLHFPLVSFAATDPTLSALQFPFFLRTTPNDAHQMSALVDLINFYGWKEVISVYSDDELGRNGVSALDDELYKKRSRISYKVPLSVHSDEKFLTNALNKSKSIGPRVYILHFGPDPLLRIFDIAQKLQMMTHEYVWLATDWLSVTLDSLSDKGTLKRLEGVVGLRQHIPESVKMEHFTHKLQSNRSMNAYALHAYDTVWMIAHGIEELLNEGINITFSYSEKLLHARGTKLHLEKIKFFNSGELLLEKLLKVNFTGIAGQVQFGSGRNVIGCDYEIINVNKTD…	-
Gossypium hirsutum	Gh	GhGLR4.8	MSAKIFAFVLLLILSSKCSGIRDGDDQKDTEDDSCLMSCNTASDAHHIQLKFNHSPGNVTPIDLYDDYQNYVAIKNLTSHRLPILCTVTSYETAFSAEINAFTRRAKANVLCALPAIDKATMGNESSTSTMSRHYEIAREIASLIGDYLWLKPGTTVYEESDRISDLDIVTFNLNSRNPTPNTGGIIQMAATLSFSTSKPVHYYTEISIAVPVRSIPMQFLNISQDEKNHNEAQITGFWTDLFKEAVMPINTTYKLVPFYGSDDQLFKALVRRTFDAAIGLTVMTRKGSELLEFSYPYFEVGPMLVMKEKPEPNQVFSFMMPFTNEMWCTLAAMTMFNAFVIWLVESRTGHESVGAIFWFPLATLFYGGHRESPRSNLTYFVLAPWLVLILVVSSTYTQ…	-
Oryza sativa	Os	OsGLR1.1	MEAGARLAFVMPLVVVLLLMIFSLGVRGVDVVVDGGGGGAAAARRRRVEVGVILDRRTWLGNISWACMELAVEDFYADEERASYTTALRLHLRDTRLDAVDAASAGVDLLKNVHVQAIVGPQTSAQAKFLAELGEKSSVPVVSFSANSPCRTASQTPYFIRTAWNDSSQAEAIASLVQRFNWRDVIPVIEDDDSNTRFIPDLVDALRNAEIRVTHRCKIHPSAGADDIKKVVLSLKEKWTSVFVVRMSYQLALSFFKHAKDEGMMGQGFVWIAAYGLTDIFDVVGSPAFDVMQGVIGMKPYVNDTKQLQNFRQRWRKMYKSENPGTTLSEPTLSGLYAYDTVWALALAAEKAGYVNSDFLLSEKNNGSTDFDRINTSNAAKKLQSTLLNIDFQGMSGKF…	-
		OsGLR3.1	MKIGLLMLLVLFLVMSPDGIRRSLAARPSIVNIGAILRFNSTIGGVSMIAIQAALEDINSDSTILNGTTLKVDMRDTNCDDGFLGMVEALQFMETDVIAIIGPQCSTIAHIVSYVANELRVPLMSFASDATLSSIQFPFFVRTAPSDLYQMDAVAAIVDYYRWKIVTAIYIDDDYGRNGIATLDDALTQRRCKISYKIAFPANARKSDLINLLVSVSYMESRVIILHTGAGPGLKIFSLANQLSMMGNGYVWIATDWLSAYLDANSSVPDETMYGMQGVLTLRPHIPESKMKSNLISKWSRLSKKYSYSYLRTSSYAFYVYDSVWAVARALDAFFDDGGKISFSNDSRLRDETGGTLHLEAMSIFDMGNNLLEKIRKANFTGVSGQVQFDATGDLIHPA…	-
		OsGLR3.2	MKFIFYLFSIFCCLCSCAQSQNISGRPDAVRIGAQFARNSTIGRVAAVAVLAAVNDINNDSNILPGTKLDLHMHDSSCNRFLGIVQALQFMEKDTVAIIGPLSSTTAHVLSHLANELHVPLMSFSATDPTLSSLEYPFFVRTTVSDQFQMTAVADLVEYYGWKQVTTIFVDNDYGRNAISSLGDELSKRRSKILYKAPFRPGASNNEIADVLIKVAMMESRVIILHANPDSGLVVFQQALKLGMVSNGYAWIATDWLTSYLDPSVHLDIGLLSTMQGVLTLRHHTENTRRKSMLSSKWSELLKEDSGHSRFLLSTYGLYAYDTVWMLAHALDAFFNSGGNISFSPDPKLNEISGRGLNLEALSVFDGGQLLLEKIHQVDFLGATGPVKFDSGGNLIQPA…	-
		OsGLR3.5	MEKNVVAVIGPQSSGIGHVISHVVNELHVPLLSFAATDPTLSASEYPYFLRSTMSDYFQMHAVASIVDYYQWKEVTAIFVDDDYGRGAVAALSDALALSRARISYKAAVPPNSNAATINDVLFRANMMESRVFVVHVNPDAGMRIFSIANKLRMMDSGYVWIVTDWLAAVMDSSMSGDLKTMSYMQGLIVLRQHFPDSETKREFISKWNNVARNRSIASGLNSYGFYAYDSVWIVARAIDQLLDNGEEINFSADPRLHDSMNSTLRLSALKLFDSGEQLLQQLLLTNFTGLTGQLQFDSDRNLVRPAYDILNIGGSVPHLIGYWSNYSGLSVAAPEILYEKQPNTSTSAQRLKNVVWPGHSASKPKGWVFPNNGQPLRVGVPNKPSFKELMSRDTGPDN…	-
		OsGLR3.6	MAGDQLLRRLLFLLWVVALAVPGLAARPANVSIGALFTFDSVIGRAAKVAIELAVADVNRDDGVLNGTYLSVVEQDTKCSGFIGIIQGLQVMEKKVVAVVGPQSSGIGHVVSHVADELRIPLVSFAATDPTLGSSQYPYFLRATHSDFFQMAAVADIISHYAWREATLIYVDNDYGRAALDALGDHLQSMRSKVSYRAPLPPAADRAAITDLLLRVSMMESRVIVVHANPDSGLDIFAAAQSLGMMSSGYVWIATEWLAALLDSDSSPPRKTTALALLQGVVTLRQYTPDSDAKRSLMSRFAARLQAHNTTGGINAYVLFAYDAVWMAARAVDQLLVDGSNVSFSDDARLRAENETGSALRLGALKVFDQGEQLLSKMKTLNFTGVTGQVRFGDDRNLA…	-
		OsGLR4.7	MPYTESGVSMLVLAKNESESKIEWVFLKPLTKELWFATVIFFLFTALVIWIIEHPRNMEYQGSNTRQLSTALYFAFSTLTFSHGQIIKSPLSKIVVVIWCFVVLVLVQSYTASFSSILTVKRFKPSVTYLDQLLNNGDYVGYQEGSFVNSFLTRRGFSERRLRSYTKKQEYAEALRKGSKNGGVSAIVDEIPYLTAIVSDPHYQKEFQMLKRIYKTPGFGFVFPPGFPLVHNLSTAMLDVTSGDEGSRMETKWFGAEAVSPSNAIPNTDSAPLTLRSFSGLFIITGCISTLMLMIRFSMSILANYTQIRDSDVQSPDVGGRNDAHEESNQAQNSMGCIVVDIHLHEVRIGSSQDIHGSVERAS	-
		OsGLR4.9	MTMQTRVFIVHMLPARASRLFARAKALGMMTKGYVWIVTDSIGIVLDVLPQHSIESMEGIVGFRPYIAESTRITDFSSRFTTLFRTKYHPNTDIRMAKPTIFQLWAYDVAWAVATATEKVHRTRSLNPTFHPPGNIGKNLVDDLPALPAGPELLNSILQGEFDGLAGQFRLIDRHLQVPTYEIVNVIGEKTRVIGFYSPDSGLTMSVNSRIIHGDAKFSTSSSDLENIVWPGDSTTVPKGWDFPVNAKILQIGVPVRRDFKTFVNVETNPNTNRSTVSGYSIDMFEAAVKKLPYALRYEYIPYDCAVSYDLLVSQVFYKKFDAAVGDVTIIANRTRYVDFTMPYTESGVSMLVLSKSDDEPTTWIFLQPLAKDLWIATMIFIFFTGLVVWVIERPINRD…	-
Solanum lycopersicum	Sl	SlGLR1.1	MRSATTNTIFSLLVYFLLIIHHATFSLTYNKNDVNDSIHDDCNINMIKWRIGAIINPKTRVGKEQKIAMEMAVDDFNAQNSKCPELGFNFAYYSHGPAASLATYLAKKKQVHAILGPLTHQEAALFSNFDDEAYKDIPIICLTPAATYSTILLTEPTSLIHMSNDVKFQMQCFAALIGHFKWRKVIALSEISNSFSNLDFGLITHLSDSLKLVDSSIEYHLAFPPLFSVSNAKSFIQEELEKLRIKNVKVFVVAQCSLHFGLVLFEVATEMGMMGKDYVWIVSDNMASLLDSVEPSVLLNMQGVIGFKANVNVKTESFREFNVKFRRKYRLEYPEEEEGYPSPSAYALKAYDAIWATAKAMEKLSRSDSSELVKSILLSDFEGLSGKVSFKNGMLYQKP…	-
		SlGLR1.2	MLIFILKAFLFMSLVTVKATANETIKIGAIIDLNSRIGKEQKTGINIAVENYNHDRRNNKQLITVHFRNTSKDTIQDFFTAEELVERNHVKMIVIGMQTWEETALIADIGKRHQVPIISFVTASYTPELVQLRWPFLVQMTTSSLDQINCTASVVSSYQWRKVIVIYEDDMYSDSSMLAVLTETLKGHGVEVEHQLILPQFSSLSDPREVVRREVVKLLQKQSRVFIVLRSSVSTANHLFKEAKEIGLMGRDSAWILADSLADLLDSVDKAFISSIQGALGIKNHYAEATKSFRHFKGQFQKIFRSEYPTEDHSEPGIHALKAYDSITAFANAVNNLGAKSSNDSVLMKNRILSSNFTGLTGNISFVNGVLSHPPTFRIVNIDGNRYNGLGFWSSMFGF…	-
		SlGLR2.2	MVVILHKHNCLLPEFFQMHNPRCHFLILFIQLISIISFCHYVRGGDNNTSAVKVDVGIILDLERDVGKVMHISILLALEDYHANTSRGDIRIVAHIKDSKKNDVEATSAAIYLLKDVQVQAIFGPIMSTQTNFVIDLGNRAKVPIMSPATNPLLTVKENPFFIRGALPSSSQTKAIAAIVKKFDWKEVVVIYEDSLFGTGIVPHLTDALLEIGTSVSYRSVISPSANDDRILSELYKLQTMQTRVFIVHLRPKLAKRLFLKANKAGMMSSGYAWIITDVLTSLLDSVDTSVIESSMQGVLGVKPYIPRSDQRNSYTRRWRKRFRQEYPDMDQIELNIFGLWAYDSITSLAEAVEKLGTTAIPKSKKPDTRENLTDLDALGTSAVGSLLIDSMRNTELKQ…	-
		SlGLR3.1	MGRAVKKAMELAVSDINGDPSILNGTSLNLIMEDSECSVFKGSIGGRVTEKQVVAIIGPQSSAIAHMISFISNGLHVPLISYAATDPTLSSLQFPFFLRTTQSDQSQMEAVADIVYFYEWKEVIAIFLDDDYGRNGIAALNDALTNKMLKISYKLPLPINYDITDIMYVLNQSKSLGPRVFVVHINPDSQLRFFNAVHKLKMNGSNYVWLMTDWFSTTLDSFSPKNRSLLSTLEGVVSLRPYIPQSAQKRAFLSRWRKLLQNELVHSGLTAYGLYAYDTVWVVARSIDNLLQQGGNISFSLSNMLNGTTSDKLQLGKLKEFDGGGLLMNILSLTNFTGLTGKIHFSQDRNLIGSGYEVINIVKQEIHIVGYWSNFSGLSVLPPKPLQNKETAVTNLNQN…	-
		SlGLR3.2	MEAYLRKRVFLLLVSWIWVPLAVLGGTGNNTTNATAPLSSFSRPKVVNVGALFTANSVIGRSAEPALVAAINDVNSDYSILRGTKLNLIFQDTNCSGFVGTVDALQLMEKEVIAAIGPQSSGIAHVISHVMNELQVPLLSFATDPTLSSLQYSYFLRTVPNDHFQMHAIADVVDYFGWKEVIAIFVDDDNGRNGISVLGDALAKKRAKLTYKAAFSPEANSSEIDDLLVSVNLMEARVFVVHVNPDTGLSIFSKAKNLGMMVGGYVWITTDWLPSFLDSSDSVNPETMDLIQGVVALRHHTADSDQKKKFASRWKNFKNVETSSFNSYALYAYDTIWLLARALDLYFKNGGKITFSDDPRLRDTNGSALHLSSMQVFDQGQKLFQTLIGMNFTGLSGQI…	-
		SlGLR3.3	MAKRMMNVVWIIVSCIVCFGVCSDGLSRNGTSRPAVVSVGAIFTFDSTIGRAAKIAIQEAVKDVNSNSSILQGTKLVVQLQNSNCSGFLGMVGALKFMETDVVAVIGPQSSVVAHTISHVANELQVPFLSFAATDPTLSSLQFPYFLRTTQSDLYQMTAIAEIIEFYAWKEVIAIFIDDDYGRNGVSALDDALATRRCRISYKVGISPGATVTRGDVMDVMVKVALMESRVIVLHAYRKLGLMVLSVAHYLGMMGDGYVWISTDWLTTVLDSSPPLPQDTMDTMQGVLVLRQHTPESKNKRAFSSRWNKLTGGLLGLNSYALHAYDTVWLVAHAIDSFFNQGGTISFSNDTKLQTVEGSNLHLEAMSIFDGGPLLLKNLLESDFVGLTGPFKFSPDKSL…	-
		SlGLR3.5	MKYGSFQTLVSRLHIFVPKFTMRLFWTIILVVLYNGCSSEGVNSTLSARPKVVNIGCMVSFNTLVGKVTKVAAEAAVEDINSNPDVLGGTKLNMITLDSNASGFLGIVEAIRFMETDTMAIVGPQSSVIAHVVSNIANELQVPLLSFAATDPSLSSLQYPFFVRTSPSDKYQMEAIAEMVEYYEWREVIAIYIDDDFGRNGIAALADQLAKRRCSISYKAAMRPGATLDDARDALVQVALRESRIMVVHTYPTKGLEIFSMARYLGMIDKGYVWIATNWLSTILDAGSPLPSDEKENLEGAITLRIHTPGSELKQKFVSRWSNLTRKAGLAGSSRMSTYALYAYDTVWLLARAINEFFNQGGKVSFSKDPRLTELNSGSMNLDSMSIFNGGKLLRDNIF…	-
Zea mays	Zm	ZmGLR2.3	MGRRLLRHHSPSSSSSSLRRRGGLVLAAALLAWCWCQASLPVGAAQAQAQPAPVRVGVILNLTSAVGQRRKVGIEMAVGDYYAARPAASRTRVVLSFRDSAGDVVGAASAAVDLIKNEQVQAIIGPQTSAEAEFVAYLGNRTHVPVLSSSATSPVLSPSQTPFFVRTAANDSYQAAPVAAALAALGWHAAAVVYEDSPYGSGILPALAGALQGVGARIAGRAAVPSGADDDRVDAVLYGLKAMPTRVFVVHMSALPAARLFRRARRAGMMTEDYAWVATDGVGGVVDALGPDDIGAMDGVVSLRPFVRVTERVSNFSARFRARLRREHPSADIYPHDPTVVMLWSYDTAWAIAAAAGVSSPTFQTSQQSAGVTDLDRLRVSATGAALLKAVRETTFRGL…	-
		ZmGLR2.4	MQMRFAATSASFVLLCLLAALLGHWPAAAAETVNVGVILDLASAPGRRWRTSISMAVEDYYATHTNSTTRVDLHFRDSSGDAVAAASAAVDLIRNAKAQAIIDGSRTAAAAEFVARIGDRAHVPVLAFSAAPATWTARFSVATAPGDSSQAAPIAGVLENFHWRSAVLLHEDSRSGAGIVPALSDALRGAGATVAHRAAVPADASDDRLDAVLYRASAMTARVFVVHMPFPLALRLFHRAKGAGMMSDGYVWIATSAVGDTGDGDGDALGSDDADAMQGVVSVRQYAPPTSEVSDFARRFKARFQLENNGSQDTTEPTTSTLQAYDTAFAAAAAVEAAGISGSAFEPPTGGGTELDQLGVSATGEKLLKAVLDTTFEGLAGKFRLLDGQPQTPAYEIVN…	-
		ZmGLR2.5	MGYCSSYTSSSRPVVPSSSLRRLGLVLAAALLVWCQRVATAQQPVPVPVRVGVILNLTPSSPVGQRRKLGIEMAVEDYYAARPGSRTRVALRFRDSAGDVVAATSAAVDLIKNEQVQAIIGPQTSAEADFVAYLCNRTRVPMLSSSATSPALSPAQTPFFVRTAPNDSFQAAPVAAALATFGWRAAVVVYEDSPYGSGILPALAGALQGVGVRIMDRAAVPGDGRIDALLYRFKAMPTRVFVVHMNARLAARFFRRARLAGMMTEDYAWVATDGVGGVVDALSPDDISAMEGVLSLRPFVQMTDRVGNFSARFRERLRREYPSADVYYPHDPTVVMLWTYDTAWAIAAAAEAAGVSSPAFQTRQQSTAATDLDRLGVSATGATLLKAVRETTFRGLAGN…	-
		ZmGLR2.6	MELAARTTSFVVFFILSFAQRAPTSEAATLNVGVILNLQSLVGKMARTSILMAMEDFYAVHRNYTTKLVLHIRDSSADSVQAASEAVDLLKNYNVRAIIGPQKSSEATFVANLGNKSQVPVISFTATSPTLTSGSMPYFLRATPSDTAQVNCIAALIKGYGWREVVPIYEDTDYGRGIIPYLVDSLQEFGASVPYRSVISVSASSDQVEQELYKLMTMQTRVYVVHMLSSIASTLFMKANELGMMSEMYAWVLTDGIANIIDSLNPSILDSMNGALGVKFYVPKSKELDDFTPRWTKRFKQDYPNDPSAQLGIFGLWGYDTIWALAQAAEKVNMVDDMFQKQQDKKPSTCFGTLGISTVGPKLIDAILHNTFRGLSGDFDLKKRQLQPSTFQIINIVGR…	-
		ZmGLR3.1	MKSMLQVWGIFCCVCSCALGQNTSARPSVVNVGALFTFHSTIGRAAKVAIAAAVNDINRDPSVLQGTKLVVQMQDTNYSGFISIVQALQFMEKDTIAIIGPQSSVVAHVISHVANELQVPLMSFAATDPTLTPLQYPFFVRTVHSDQFQMASVAAIVDYYGWKMVTAVYIDDDYGRNGVSSLDDELAKRRLKILYKAAIRPGARKSEMAAVLVKAAMMESRVFVLHARDDSGIDVFSLAYNLSMTSGGYVWIATDWLTACLDSAPRLGTGLLNTMQGVLTLRQHTENTSRKKALVSRWSEVAKEEEEEDGGSLPNTYGLYAYDTVWMLAHGLDAFFNSGGNISFSPDPRLRAVVGGALNLDALSVFDEGTLLLERIRNVSFMGATGPVKLDSDGNLIQP…	-
		ZmGLR3.2	MFLFLTLFQYFDAAVGDIAIVTNRTRLVDFTQPYIESGLIIVAPARVIESNAWAFLKPFTFQMWCVLVVIFLFVGAVVWILEHRSNTEFRGPPSQQIMTVCWFSFSTMFFAHRENTVSALGRFVLLIWLFAVLIINSSYTANLTSLLTVQELTSGIQGLDSLISSSSAIGYQVGSFSRNYLVDELSIAESRLVALNSPSDYARALELGSGNGGVAAIIDELPYVEIFLSKYCKFKTVGQVFTKSGWGFAFPRDSPLAEDLSTAILALSENGKLQKMHDEWLSGTECSADNGAGPSNSLSLSSFWGLFLICGLACFLALVIFFLRIFCQYSRYSNQVEAQFAEPRVLNRPARLTTIKSLISFVDKKEEEVKNALKKRPNGTGQQHPSTPNAEEQPTLPP	-
		ZmGLR3.4	MPMGALQVMLLRLVLLAASAATTAVTVTAAPPPSEVAVGALFTYDSTIGRAARLAIELAVDDVNADRTVLAGTRLNLLAQDTNCSGFLGAVEALQLMERNVVAVIGPQSSGIGHVISHVVNELHVPLLSFAATDPTLSASEYPYFIRTTISDYFQMNAVASIVDYYQWKEVTAIFVDDDYGRGGVSALGDALAAKRARISYKAAIPPNSNTDVINDVLFKANMMESRVMVVHVNPDTGTRIFSVANKLQMMATGYVWIVTDWLAAVLDSSTSRDRKEMSHIQGLIVLRQHTPESVAKNKFISKWNNAARNRSITSGLNSYGFYAYDSVWAIARGVDQFLNNGQQINFSTDPVLHDTNGSSLHLSTLKIFDGGEQMLQQLLLTNFTGLTGRVQFNSDRNL…	-
		ZmGLR3.6	MGAAQLVILFLALATAVGAPPSEVAVGALFTYDSTIGRAAKLAIELAVDDVNSDGKVLPRTQLNLVPQDTNCSGFLGTIEALQLMEKNVVALIGPQSSGIGHVISHVVNELHVPLLSFAATDPTLSASEYPYFIRTTISDYFQMNAIASIVDYYQWKRVTAIFVDDDYGRGGVEALGDALALKRAKISYKAAIPPNSNTDVINDVLFKANMMESRVMIVHVNPDTGMRIFSVAKNLQMMASGYVWIVTDWLAAVLDSSANRGLKDMSHIQGLIVLRQHIPESEAKDKFISKWNNVAHNRNITSGLNSYGFYAYDSVWAVARAVDKFLSNGQQINFSTDPRLEDSNGSTLHLSSLKIFDGGEQMLHQLLLTNFTGVTGPVQFDSEHNLVRPAYDILNVVG…	-

## Sheet: Table S6
Table S6 The detailed information of sequence physicochemical properties of GLR genes in S. hybrid R570 and S. spontaneum
Species	Clade	Gene name	Gene identifier	Chromosome position	Nucleotide length (bp)	Cds length (bp)	Number of amino acids (aa)	Molecular Weight (kDa)	Isoelectric point	Grand average of hydropathicity	Instability index	Subcellular localization
Saccharum hybrid cultivar R570	Clade 2	ShGLR2.1	Sh02_p013400	Sh02:25606737-25609745	3009	1842	613	69.5016	9.31	-0.018	40.35	Plasma membrane
		ShGLR2.2	Sh02_p013450	Sh02:25624136-25632501	8366	2739	912	101.101	5.73	-0.012	29.9	Plasma membrane
		ShGLR2.3	Sh02_p029070	Sh02:48700472-48704780	4309	2664	887	98.1582	8.59	0.099	33.6	Plasma membrane
		ShGLR2.4	Sh04_p008740	Sh04:14637762-14643580	5819	3603	1200	133.691	9.16	-0.122	36.42	Plasma membrane
		ShGLR2.5	Sh10_p006370	Sh10:9842173-9845199	3027	2592	863	96.7051	6.66	0.104	32.5	Plasma membrane
	Clade 3	ShGLR3.1	Sh04_p000730	Sh04:1321741-1325477	3737	2793	930	103.268	5.87	0.018	35.3	Plasma membrane
		ShGLR3.2	Sh10_p015980	Sh10:29782562-29787619	5058	2850	949	103.992	6.14	0.039	36.26	Plasma membrane
		ShGLR3.3	Sh10_p016000	Sh10:29841447-29851831	10385	2790	929	101.397	7.15	0.082	31.28	Plasma membrane
		ShGLR3.4	Sh10_p016020	Sh10:29863407-29869949	6543	2748	915	100.545	5.93	0.111	36.18	Plasma membrane
Saccharum spontaneum	Clade 1	SsGLR1	Sspon.02G0014210-1T	Chr2B:35852585-35861280	8696	2925	974	108.397	5.74	-0.129	38.59	Plasma membrane
	Clade 2	SsGLR2.1a	Sspon.02G0014180-1A	Chr2A:37743445-37751568	8124	2733	911	100.949	5.83	-0.01	30.48	Plasma membrane
		SsGLR2.1d	Sspon.02G0014180-1P	Chr2A:38012544-38016650	4107	1899	633	70.2658	5.83	0.084	32.16	Plasma membrane
		SsGLR2.1b	Sspon.02G0014180-2C	Chr2C:40544892-40553144	8253	2739	912	101.108	5.77	-0.006	31.08	Plasma membrane
		SsGLR2.2d	Sspon.02G0014290-1A	Chr2A:37944639-37950637	5999	2520	839	92.7186	6.93	-0.163	38.33	Plasma membrane
		SsGLR2.3	Sspon.02G0014300-2B	Chr2B:35900970-35906770	5801	2808	935	103.887	5.33	-0.094	36.77	Plasma membrane
		SsGLR2.4a	Sspon.02G0014310-1A	Chr2A:37979636-37992132	12497	2616	872	96.5635	5.89	0.044	33.97	Plasma membrane
		SsGLR2.4b	Sspon.02G0014310-2B	Chr2B:35920771-35930166	9396	2643	880	97.7386	6.33	-0.069	34.77	Plasma membrane
		SsGLR2.4c	Sspon.02G0014310-4D	Chr2D:31508335-31517969	9635	2856	952	106.69	7.3	-0.131	38.51	Plasma membrane
		SsGLR2.5a	Sspon.02G0014320-1A	Chr2A:38079463-38084059	4597	2805	935	104.059	6.67	-0.048	38.3	Plasma membrane
		SsGLR2.5b	Sspon.02G0014320-1P	Chr2A:38023415-38027825	4411	2643	880	98.331	8.64	-0.006	39.18	Plasma membrane
		SsGLR2.6	Sspon.02G0014330-2B	Chr2B:36281200-36286082	4883	2460	820	91.4773	7.96	-0.035	33.28	Plasma membrane
		SsGLR2.7d	Sspon.02G0037810-1B	Chr2B:35823252-35828448	5197	2454	817	90.5876	8.47	-0.119	36.98	Plasma membrane
		SsGLR2.8	Sspon.02G0049540-1C	Chr2C:40482957-40500961	18005	5412	1804	152.964	6.03	-0.036	36.44	Plasma membrane
		SsGLR2.9a	Sspon.04G0001940-1P	Chr4A:36046323-36052574	6252	2739	913	99.6976	8	0.035	44.45	Plasma membrane
		SsGLR2.9b	Sspon.04G0001940-2C	Chr4C:37774666-37778255	3590	2796	931	101.103	5.5	-0.001	44.24	Plasma membrane
		SsGLR2.10a	Sspon.04G0011590-1A	Chr4A:36056721-36063485	6765	2958	986	106.91	6.26	0.016	42.9	Plasma membrane
		SsGLR2.10b	Sspon.04G0011590-1P	Chr4A:6101810-6107766	5957	2946	982	106.761	6.34	0.028	45.22	Plasma membrane
		SsGLR2.10c	Sspon.04G0011590-2C	Chr4C:37789084-37795471	6388	2970	990	107.549	6.17	0.009	46.01	Plasma membrane
		SsGLR2.11	Sspon.04G0013720-1A	Chr4A:49774475-49779007	4533	2340	779	85.3129	5.88	-0.1	34.36	Plasma membrane
		SsGLR2.12	Sspon.04G0036870-1D	Chr4D:52689541-52693977	4437	2745	914	101.913	6.76	0.003	34.88	Plasma membrane
		SsGLR2.13	Sspon.08G0012600-1A	Chr8A:53950880-53954585	3706	2049	682	75.7657	6.21	0.019	29.35	Plasma membrane
		SsGLR2.14	Sspon.08G0015560-1A	Chr8A:62254318-62263775	9458	3999	1332	148.536	6.24	-0.05	38.89	Plasma membrane
	Clade 3	SsGLR3.1	Sspon.02G0026450-1A	Chr2A:92076011-92080797	4787	3030	1010	109.125	4.69	-0.007	38.93	Plasma membrane
		SsGLR3.2a	Sspon.02G0026440-1P	Chr2B:66132870-66137534	4665	3177	1058	114.346	6.03	0.05	35.29	Plasma membrane
		SsGLR3.2b	Sspon.02G0026440-2B	Chr2B:66002475-66007223	4749	2952	983	106.156	6.27	0.098	34.6	Plasma membrane
		SsGLR3.3	Sspon.02G0048030-2D	Chr2D:13778915-13782603	3689	2775	925	101.553	6.05	0.165	34.51	Plasma membrane
		SsGLR3.4a	Sspon.04G0020340-1A	Chr4A:71528996-71534857	5862	2778	925	102.779	5.95	0.049	38.23	Plasma membrane
		SsGLR3.4b	Sspon.04G0020340-2B	Chr4B:74261720-74264661	2942	2280	760	84.4429	5.59	0.097	31.73	Plasma membrane
		SsGLR3.5	Sspon.08G0003540-2D	Chr8D:8858427-8877714	19288	4164	1388	200.495	7.06	-0.018	40.24	Plasma membrane
		SsGLR3.6a	Sspon.08G0003600-1A	Chr8A:9552801-9557736	4936	2448	815	89.5422	6.33	0.054	35.28	Plasma membrane
		SsGLR3.6b	Sspon.08G0003600-3C	Chr8C:8463817-8468753	4937	2469	822	90.203	5.92	0.082	29.64	Plasma membrane
		SsGLR3.7a	Sspon.08G0018640-1B	Chr8B:6706421-6716377	9957	2772	923	100.808	6.91	0.081	30.81	Plasma membrane
		SsGLR3.7b	Sspon.08G0018640-2C	Chr8C:8134945-8142734	7790	2769	922	100.739	7.26	0.049	31.54	Plasma membrane
Note: Genes that were alleles were designated the same name followed by the letters “a”, “b”, “c”and duplicated genes were designated the same name followed by the letters “d”.

## Sheet: Table S7
Table S7 Secondary structure of GLR proteins in S. hybrid R570 and S. spontaneum
Species	Protein name	Alpha helix (%)	Extended strand (%)	Beta turn (%)	Random coil (%)	Number of amino acids (aa)
Saccharum hybrid cultivar R570	ShGLR2.1	34.09	19.09	5.38	41.44	613
	ShGLR2.2	36.84	20.18	5.59	37.39	912
	ShGLR2.3	35.96	19.62	4.85	39.57	887
	ShGLR2.4	35.25	22.67	9.25	32.83	1200
	ShGLR2.5	37.54	19.12	4.87	38.47	863
	ShGLR3.1	34.09	20.97	5.38	39.57	930
	ShGLR3.2	36.78	19.7	4.85	38.67	949
	ShGLR3.3	37.89	19.7	4.74	37.67	929
	ShGLR3.4	38.47	18.58	5.25	37.7	915
Saccharum spontaneum	SsGLR1	36.55	20.12	5.34	37.99	974
	SsGLR2.1a	36.88	20.09	5.49	37.54	911
	SsGLR2.1d	33.81	21.33	3.63	41.23	633
	SsGLR2.1b	37.17	19.96	5.92	36.95	912
	SsGLR2.2d	32.3	20.5	5.24	41.95	839
	SsGLR2.3	35.51	19.79	5.54	39.25	935
	SsGLR2.4a	37.5	19.72	5.85	36.93	872
	SsGLR2.4b	32.84	18.86	6.48	41.82	880
	SsGLR2.4c	33.72	20.59	6.3	39.39	952
	SsGLR2.5a	33.16	19.57	5.99	41.28	935
	SsGLR2.5b	36.14	20.45	5.91	37.5	880
	SsGLR2.6	33.78	21.83	6.46	37.93	820
	SsGLR2.7d	38.68	17.99	5.51	37.82	817
	SsGLR2.8	35.81	19.84	5.27	39.08	1804
	SsGLR2.9a	37.57	19.06	5.26	38.12	913
	SsGLR2.9b	37.16	16.76	5.16	40.92	931
	SsGLR2.10a	37.83	18.26	5.38	38.54	986
	SsGLR2.10b	37.88	17.72	5.19	39.21	982
	SsGLR2.10c	37.07	17.88	5.56	39.49	990
	SsGLR2.11	36.07	17.07	5.39	41.46	779
	SsGLR2.12	36.98	20.13	6.02	36.87	914
	SsGLR2.13	37.39	19.06	4.4	39.15	682
	SsGLR2.14	33.03	20.87	6.08	40.02	1332
	SsGLR3.1	38.02	17.52	4.55	39.91	1010
	SsGLR3.2a	36.96	17.58	4.82	40.64	1058
	SsGLR3.2b	35.71	19.53	4.48	40.28	983
	SsGLR3.3	37.95	20.86	5.51	35.68	925
	SsGLR3.4a	35.68	20.11	4.97	39.24	925
	SsGLR3.4b	35.92	22.11	5.53	36.45	760
	SsGLR3.5	42.94	15.49	5.84	35.73	1388
	SsGLR3.6a	37.42	20.49	5.4	36.69	815
	SsGLR3.6b	36.62	20.8	4.38	38.2	822
	SsGLR3.7a	37.92	20.15	5.63	36.29	923
	SsGLR3.7b	36.55	19.41	4.88	39.15	922

## Sheet: Table S8
Table S8 The transmembrane prediction of GLR proteins in A. thaliana, S. hybrid R570 and S. spontaneum
Protein name	Transmembrane positions (aa)	Transmembrane number
AtGLR1.1	542-561, 573-591, 601-623, 770-792	4
AtGLR1.2	5-27, 559-581, 591-610, 623-645, 794-813	5
AtGLR1.3	556-578, 620-642, 788-810	3
AtGLR1.4	10-29, 567-589, 602-619, 632-654, 799-821	5
AtGLR2.1	7-24, 573-595, 632-654, 825-847	4
AtGLR2.2	579-601, 613-630, 645-667, 831-853	4
AtGLR2.3	579-601, 614-631, 646-668, 831-853	4
AtGLR2.4	564-586, 623-645, 818-840	3
AtGLR2.5	530-549, 596-608, 773-795	3
AtGLR2.6	7-26, 774-795	2
AtGLR2.7	13-32, 581-603, 641-663, 822-844	4
AtGLR2.8	576-598, 636-658, 817-839	3
AtGLR2.9	7-24, 565-587, 625-647, 809-831	4
AtGLR3.1	7-26, 590-612, 656-678, 830-852	4
AtGLR3.2	591-608, 652-674, 829-851	3
AtGLR3.3	588-607, 646-668, 829-851	3
AtGLR3.4	612-634, 646-663, 678-700, 858-880	4
AtGLR3.5	605-627, 643-665	2
AtGLR3.6	575-597, 636-658, 818-840	3
AtGLR3.7	577-599, 637-659, 825-847	3
ShGLR2.1	518-540	1
ShGLR2.2	7-29, 586-608, 640-662, 827-849	4
ShGLR2.3	552-571, 616-635, 831-853	3
ShGLR2.4	856-887, 919-941	2
ShGLR2.5	508-525, 546-568, 578-597, 610-632, 794-811	5
ShGLR3.1	582-604, 648-670, 826-848	3
ShGLR3.2	584-606, 643-665, 826-848	3
ShGLR3.3	583-605, 643-665, 828-850	3
ShGLR3.4	583-605, 626-648, 813-835	3
SsGLR1	605-627, 671-693, 844-974	3
SsGLR2.1a	7-29, 586-608, 640-662, 827-849	4
SsGLR2.1d	7-29, 586-608	2
SsGLR2.1b	7-29, 586-608, 640-662, 827-849	4
SsGLR2.2d	727-749	1
SsGLR2.3	576-598, 633-655, 820-842	3
SsGLR2.4a	-	0
SsGLR2.4b	570-592, 613-635, 787-809	3
SsGLR2.4c	638-657, 697-719	2
SsGLR2.5a	587-606, 642-664, 821-843	3
SsGLR2.5b	587-606, 646-668, 824-846	3
SsGLR2.6	562-584, 619-641	2
SsGLR2.7d	533-555, 706-728	2
SsGLR2.8	554-576, 611-633, 798-820, 881-900, 1451-1473, 1508-1530, 1695-1717	7
SsGLR2.9a	590-612,625-642, 652-674, 835-857	4
SsGLR2.9b	513-535, 569-591, 750-772	3
SsGLR2.10a	584-606, 619-636, 646-668, 830-852	4
SsGLR2.10b	581-603, 616-633, 643-665, 826-848	4
SsGLR2.10c	589-611, 624-641, 651-673, 834-856	4
SsGLR2.11	-	0
SsGLR2.12	586-608, 658-680, 848-870	3
SsGLR2.13	-	0
SsGLR2.14	507-524, 567-589, 751-768, 958-976, 1018-1040, 1141-1163, 1203-1225	7
SsGLR3.1	13-32, 623-641, 679-701, 887-1010	4
SsGLR3.2a	606-628, 667-689, 848-870	3
SsGLR3.2b	12-34, 604-626, 646-665, 690-712, 865-887	5
SsGLR3.3	604-626, 663-685, 849-871	3
SsGLR3.4a	588-610, 654-676, 829-851	3
SsGLR3.4b	584-606, 650-672	2
SsGLR3.5	751-773, 868-885	2
SsGLR3.6a	564-586, 625-647	2
SsGLR3.6b	601-623, 660-682	2
SsGLR3.7a	577-599, 637-659, 822-844	3
SsGLR3.7b	576-598, 636-658, 821-843	3

## Sheet: Table S9
Table S9 The detailed information of motifs in GLR proteins in S. hybrid R570 and S. spontaneum
Motif	Motif squences
Motif 1	QYPYFVRATLNDSFQVNAIASIVKAYGWREVVAIYEDDDYGRGIIPALGDALQAVRARIPYRAAIPPSATSEQITDEL
Motif 2	MTMZTRVFVVHMSPDLASRLFSKAKELGMMAK
Motif 3	PVIWPGESTDVPRGWVFPNNGK
Motif 4	SYBDLVYQVYLKKYDAAVGDITI
Motif 5	ENYNVQAIIGPQKSSEAHFISYLGNKTHVPVJSFTA
Motif 6	AFPKGSPLAADJSRAILNJTEGDTJIQIEKKWIG
Motif 7	GGVAAIVDEIPYIKJFLSKYC
Motif 8	WIFLKPLTPGMWLGTIAFFIYTGIVVWJLEHR
Motif 9	YNRTRYVDFTQPYTESGLAMVVPVKESTS
Motif 10	GRFVLIIWLFVVLIJTSSYTASLTSILTVQQLQTGITGIDSLJSS

## Sheet: Table S10
Table S10 Promoter cis-element analysis of the GLR genes in S. hybrid R570 and S. spontaneum
Gene identifier	Gene name	Site name	Sequence	Position (aa)	Position (aa)	Strand	Organism	Function
Sh02_t013400	ShGLR2.1	Unnamed__10	TCCACGTAGA	479	9	+	Zea mays
Sh02_t013400	ShGLR2.1	Myc	TCTCTTA	813	7	-	Arabidopsis thaliana
Sh02_t013400	ShGLR2.1	MYB	CAACCA	226	6	+	Arabidopsis thaliana
Sh02_t013400	ShGLR2.1	MYB	TAACCA	1545	6	+	Arabidopsis thaliana
Sh02_t013400	ShGLR2.1	MYB	CAACAG	1875	6	+	Arabidopsis thaliana
Sh02_t013400	ShGLR2.1	as-1	TGACG	213	5	-	Arabidopsis thaliana
Sh02_t013400	ShGLR2.1	as-1	TGACG	833	5	+	Arabidopsis thaliana
Sh02_t013400	ShGLR2.1	LTR	CCGAAA	1410	6	-	Hordeum vulgare	cis-acting element involved in low-temperature responsiveness
Sh02_t013400	ShGLR2.1	Myb-binding site	CAACAG	1875	6	+	Nicotiana tabacum
Sh02_t013400	ShGLR2.1		motif_sequence	36	4	+	organism	short_function
Sh02_t013400	ShGLR2.1		motif_sequence	147	4	-	organism	short_function
Sh02_t013400	ShGLR2.1		motif_sequence	280	4	-	organism	short_function
Sh02_t013400	ShGLR2.1		motif_sequence	476	4	+	organism	short_function
Sh02_t013400	ShGLR2.1		motif_sequence	484	4	-	organism	short_function
Sh02_t013400	ShGLR2.1		motif_sequence	643	4	-	organism	short_function
Sh02_t013400	ShGLR2.1		motif_sequence	703	4	-	organism	short_function
Sh02_t013400	ShGLR2.1		motif_sequence	778	4	+	organism	short_function
Sh02_t013400	ShGLR2.1		motif_sequence	876	4	-	organism	short_function
Sh02_t013400	ShGLR2.1		motif_sequence	899	4	-	organism	short_function
Sh02_t013400	ShGLR2.1		motif_sequence	915	4	-	organism	short_function
Sh02_t013400	ShGLR2.1		motif_sequence	1128	4	+	organism	short_function
Sh02_t013400	ShGLR2.1		motif_sequence	1263	4	-	organism	short_function
Sh02_t013400	ShGLR2.1		motif_sequence	1276	4	+	organism	short_function
Sh02_t013400	ShGLR2.1		motif_sequence	1336	4	+	organism	short_function
Sh02_t013400	ShGLR2.1		motif_sequence	1650	4	+	organism	short_function
Sh02_t013400	ShGLR2.1		motif_sequence	1748	4	-	organism	short_function
Sh02_t013400	ShGLR2.1	CCGTCC motif	CCGTCC	160	6	-	Nicotiana tabacum
Sh02_t013400	ShGLR2.1	Unnamed__14	TCCACGTAGA	479	9	+	Zea mays
Sh02_t013400	ShGLR2.1	MYB-like sequence	TAACCA	1545	6	+	Arabidopsis thaliana
Sh02_t013400	ShGLR2.1	CGTCA-motif	CGTCA	213	5	+	Hordeum vulgare	cis-acting regulatory element involved in the MeJA-responsiveness
Sh02_t013400	ShGLR2.1	CGTCA-motif	CGTCA	833	5	-	Hordeum vulgare	cis-acting regulatory element involved in the MeJA-responsiveness
Sh02_t013400	ShGLR2.1	A-box	CCGTCC	160	6	-	Petroselinum crispum	cis-acting regulatory element
Sh02_t013400	ShGLR2.1	Myb	TAACTG	101	6	-	Arabidopsis thaliana
Sh02_t013400	ShGLR2.1	Myb	TAACTG	386	6	-	Arabidopsis thaliana
Sh02_t013400	ShGLR2.1	Myb	TAACTG	543	6	-	Arabidopsis thaliana
Sh02_t013400	ShGLR2.1	Myb	CAACTG	982	6	+	Arabidopsis thaliana
Sh02_t013400	ShGLR2.1	Myb	TAACTG	1108	6	-	Arabidopsis thaliana
Sh02_t013400	ShGLR2.1	GARE-motif	TCTGTTG	1875	7	-	Brassica oleracea	gibberellin-responsive element
Sh02_t013400	ShGLR2.1	WRE3	CCACCT	392	6	+	Pisum sativum
Sh02_t013400	ShGLR2.1	WRE3	CCACCT	549	6	+	Pisum sativum
Sh02_t013400	ShGLR2.1	STRE	AGGGG	271	5	-	Arabidopsis thaliana
Sh02_t013400	ShGLR2.1	STRE	AGGGG	696	5	+	Arabidopsis thaliana
Sh02_t013400	ShGLR2.1	STRE	AGGGG	1160	5	+	Arabidopsis thaliana
Sh02_t013400	ShGLR2.1	Unnamed__8	TCCACGTAGA	479	9	+	Zea mays
Sh02_t013400	ShGLR2.1	RY-element	CATGCATG	1895	8	-	Helianthus annuus	cis-acting regulatory element involved in seed-specific regulation
Sh02_t013400	ShGLR2.1	CAAT-box	CAAAT	43	5	+	Pisum sativum	common cis-acting element in promoter and enhancer regions
Sh02_t013400	ShGLR2.1	CAAT-box	CAAT	113	4	+	Nicotiana glutinosa
Sh02_t013400	ShGLR2.1	CAAT-box	CAAT	217	4	-	Nicotiana glutinosa
Sh02_t013400	ShGLR2.1	CAAT-box	CAAT	238	4	-	Nicotiana glutinosa
Sh02_t013400	ShGLR2.1	CAAT-box	CAAT	364	4	+	Nicotiana glutinosa
Sh02_t013400	ShGLR2.1	CAAT-box	CAAAT	411	5	+	Pisum sativum	common cis-acting element in promoter and enhancer regions
Sh02_t013400	ShGLR2.1	CAAT-box	CAAT	521	4	+	Nicotiana glutinosa
Sh02_t013400	ShGLR2.1	CAAT-box	CCAAT	582	5	+	Arabidopsis thaliana	common cis-acting element in promoter and enhancer regions
Sh02_t013400	ShGLR2.1	CAAT-box	CAAT	583	4	+	Nicotiana glutinosa
Sh02_t013400	ShGLR2.1	CAAT-box	CAAT	647	4	-	Nicotiana glutinosa
Sh02_t013400	ShGLR2.1	CAAT-box	CAAT	745	4	+	Nicotiana glutinosa
Sh02_t013400	ShGLR2.1	CAAT-box	CAAAT	759	5	+	Pisum sativum	common cis-acting element in promoter and enhancer regions
Sh02_t013400	ShGLR2.1	CAAT-box	CAAT	831	4	-	Nicotiana glutinosa
Sh02_t013400	ShGLR2.1	CAAT-box	CAAT	948	4	+	Nicotiana glutinosa
Sh02_t013400	ShGLR2.1	CAAT-box	CAAT	1120	4	+	Nicotiana glutinosa
Sh02_t013400	ShGLR2.1	CAAT-box	CAAAT	1210	5	-	Pisum sativum	common cis-acting element in promoter and enhancer regions
Sh02_t013400	ShGLR2.1	CAAT-box	CAAT	1252	4	+	Nicotiana glutinosa
Sh02_t013400	ShGLR2.1	CAAT-box	CAAT	1254	4	-	Nicotiana glutinosa
Sh02_t013400	ShGLR2.1	CAAT-box	CAAT	1391	4	-	Nicotiana glutinosa
Sh02_t013400	ShGLR2.1	CAAT-box	CAAAT	1475	5	-	Pisum sativum	common cis-acting element in promoter and enhancer regions
Sh02_t013400	ShGLR2.1	CAAT-box	CAAT	1540	4	+	Nicotiana glutinosa
Sh02_t013400	ShGLR2.1	CAAT-box	CAAAT	1549	5	+	Pisum sativum	common cis-acting element in promoter and enhancer regions
Sh02_t013400	ShGLR2.1	CAAT-box	CCAAT	1560	5	+	Arabidopsis thaliana	common cis-acting element in promoter and enhancer regions
Sh02_t013400	ShGLR2.1	CAAT-box	CAAT	1561	4	+	Nicotiana glutinosa
Sh02_t013400	ShGLR2.1	CAAT-box	CAAT	1606	4	+	Nicotiana glutinosa
Sh02_t013400	ShGLR2.1	CAAT-box	CCAAT	1779	5	+	Arabidopsis thaliana	common cis-acting element in promoter and enhancer regions
Sh02_t013400	ShGLR2.1	CAAT-box	CAAT	1780	4	+	Nicotiana glutinosa
Sh02_t013400	ShGLR2.1	CAAT-box	CAAT	1989	4	-	Nicotiana glutinosa
Sh02_t013400	ShGLR2.1	TCT-motif	TCTTAC	812	6	-	Arabidopsis thaliana	part of a light responsive element
Sh02_t013400	ShGLR2.1	TCT-motif	TCTTAC	951	6	+	Arabidopsis thaliana	part of a light responsive element
Sh02_t013400	ShGLR2.1	TCA-element	CCATCTTTTT	848	9	-	Nicotiana tabacum	cis-acting element involved in salicylic acid responsiveness
Sh02_t013400	ShGLR2.1	TCA-element	CCATCTTTTT	1092	9	-	Nicotiana tabacum	cis-acting element involved in salicylic acid responsiveness
Sh02_t013400	ShGLR2.1	TGACG-motif	TGACG	213	5	-	Hordeum vulgare	cis-acting regulatory element involved in the MeJA-responsiveness
Sh02_t013400	ShGLR2.1	TGACG-motif	TGACG	833	5	+	Hordeum vulgare	cis-acting regulatory element involved in the MeJA-responsiveness
Sh02_t013400	ShGLR2.1	AT~TATA-box	TATATA	88	6	+	Arabidopsis thaliana
Sh02_t013400	ShGLR2.1	AT~TATA-box	TATATA	1610	6	-	Arabidopsis thaliana
Sh02_t013400	ShGLR2.1	MBS	CAACTG	982	6	+	Arabidopsis thaliana	MYB binding site involved in drought-inducibility
Sh02_t013400	ShGLR2.1	TC-rich repeats	GTTTTCTTAC	20	9	-	Nicotiana tabacum	cis-acting element involved in defense and stress responsiveness
Sh02_t013400	ShGLR2.1	TC-rich repeats	GTTTTCTTAC	858	9	-	Nicotiana tabacum	cis-acting element involved in defense and stress responsiveness
Sh02_t013400	ShGLR2.1	Unnamed__4	CTCC	38	4	+	Petroselinum hortense
Sh02_t013400	ShGLR2.1	Unnamed__4	CTCC	320	4	+	Petroselinum hortense
Sh02_t013400	ShGLR2.1	Unnamed__4	CTCC	324	4	+	Petroselinum hortense
Sh02_t013400	ShGLR2.1	Unnamed__4	CTCC	396	4	+	Petroselinum hortense
Sh02_t013400	ShGLR2.1	Unnamed__4	CTCC	478	4	+	Petroselinum hortense
Sh02_t013400	ShGLR2.1	Unnamed__4	CTCC	553	4	+	Petroselinum hortense
Sh02_t013400	ShGLR2.1	Unnamed__4	CTCC	573	4	+	Petroselinum hortense
Sh02_t013400	ShGLR2.1	Unnamed__4	CTCC	699	4	-	Petroselinum hortense
Sh02_t013400	ShGLR2.1	Unnamed__4	CTCC	752	4	-	Petroselinum hortense
Sh02_t013400	ShGLR2.1	Unnamed__4	CTCC	876	4	-	Petroselinum hortense
Sh02_t013400	ShGLR2.1	Unnamed__4	CTCC	1001	4	-	Petroselinum hortense
Sh02_t013400	ShGLR2.1	Unnamed__4	CTCC	1125	4	+	Petroselinum hortense
Sh02_t013400	ShGLR2.1	Unnamed__4	CTCC	1197	4	-	Petroselinum hortense
Sh02_t013400	ShGLR2.1	TCCC-motif	TCTCCCT	750	7	-	Spinacia oleracea	part of a light responsive element
Sh02_t013400	ShGLR2.1	GATA-motif	GATAGGG	853	7	+	Pisum sativum	part of a light responsive element
Sh02_t013400	ShGLR2.1	CCGTCC-box	CCGTCC	160	6	-	Petroselinum hortense
Sh02_t013400	ShGLR2.1	Unnamed__1	CGTGG	173	5	-	Zea mays
Sh02_t013400	ShGLR2.1	ACTCATCCT sequence	ACTCATCCT	497	9	+	Arabidopsis thaliana
Sh02_t013400	ShGLR2.1	Unnamed__16	GCTGCCCGTC	207	9	+	Zea mays
Sh02_t013400	ShGLR2.1	MYC	CATGTG	1191	6	+	Arabidopsis thaliana
Sh02_t013400	ShGLR2.1	MYC	CAATTG	1252	6	-	Arabidopsis thaliana
Sh02_t013400	ShGLR2.1	MYC	CATTTG	1474	6	+	Arabidopsis thaliana
Sh02_t013400	ShGLR2.1	MYC	CATGTG	1884	6	+	Arabidopsis thaliana
Sh02_t013400	ShGLR2.1	MYC	CATGTG	1899	6	+	Arabidopsis thaliana
Sh02_t013400	ShGLR2.1	Unnamed__12	TCCACGTAGA	479	9	+	Zea mays
Sh02_t013400	ShGLR2.1	ARE	AAACCA	6	6	+	Zea mays	cis-acting regulatory element essential for the anaerobic induction
Sh02_t013400	ShGLR2.1	ARE	AAACCA	1033	6	+	Zea mays	cis-acting regulatory element essential for the anaerobic induction
Sh02_t013400	ShGLR2.1	ARE	AAACCA	1677	6	-	Zea mays	cis-acting regulatory element essential for the anaerobic induction
Sh02_t013400	ShGLR2.1	TCA	TCATCTTCAT	1512	9	-	Pisum sativum
Sh02_t013400	ShGLR2.1	TATA-box	ATATAT	87	6	+	Brassica napus	core promoter element around -30 of transcription start
Sh02_t013400	ShGLR2.1	TATA-box	TATATA	88	6	+	Arabidopsis thaliana	core promoter element around -30 of transcription start
Sh02_t013400	ShGLR2.1	TATA-box	TATA	90	4	+	Arabidopsis thaliana	core promoter element around -30 of transcription start
Sh02_t013400	ShGLR2.1	TATA-box	TATA	595	4	+	Arabidopsis thaliana	core promoter element around -30 of transcription start
Sh02_t013400	ShGLR2.1	TATA-box	tcTATAAATAgg	1050	11	+	Nicotiana tabacum	core promoter element around -30 of transcription start
Sh02_t013400	ShGLR2.1	TATA-box	TATA	1052	4	-	Arabidopsis thaliana	core promoter element around -30 of transcription start
Sh02_t013400	ShGLR2.1	TATA-box	taTATAAAtc	1068	9	-	Arabidopsis thaliana	core promoter element around -30 of transcription start
Sh02_t013400	ShGLR2.1	TATA-box	TATA	1456	4	-	Arabidopsis thaliana	core promoter element around -30 of transcription start
Sh02_t013400	ShGLR2.1	TATA-box	TATA	1509	4	-	Arabidopsis thaliana	core promoter element around -30 of transcription start
Sh02_t013400	ShGLR2.1	TATA-box	ATTATA	1608	6	+	Brassica napus	core promoter element around -30 of transcription start
Sh02_t013400	ShGLR2.1	TATA-box	TATATAA	1609	7	-	Arabidopsis thaliana	core promoter element around -30 of transcription start
Sh02_t013400	ShGLR2.1	TATA-box	TATATA	1610	6	-	Arabidopsis thaliana	core promoter element around -30 of transcription start
Sh02_t013400	ShGLR2.1	TATA-box	ATATAT	1611	6	-	Brassica napus	core promoter element around -30 of transcription start
Sh02_t013400	ShGLR2.1	TATA-box	TATA	1612	4	-	Arabidopsis thaliana	core promoter element around -30 of transcription start
Sh02_t013450	ShGLR2.2	TATA-box	TATACA	12	6	-	Helianthus annuus	core promoter element around -30 of transcription start
Sh02_t013450	ShGLR2.2	TATA-box	TATA	14	4	+	Arabidopsis thaliana	core promoter element around -30 of transcription start
Sh02_t013450	ShGLR2.2	TATA-box	TATA	30	4	+	Arabidopsis thaliana	core promoter element around -30 of transcription start
Sh02_t013450	ShGLR2.2	TATA-box	ATATAT	71	6	+	Brassica napus	core promoter element around -30 of transcription start
Sh02_t013450	ShGLR2.2	TATA-box	TATA	72	4	+	Arabidopsis thaliana	core promoter element around -30 of transcription start
Sh02_t013450	ShGLR2.2	TATA-box	ATATAA	95	6	+	Brassica oleracea	core promoter element around -30 of transcription start
Sh02_t013450	ShGLR2.2	TATA-box	TATA	96	4	+	Arabidopsis thaliana	core promoter element around -30 of transcription start
Sh02_t013450	ShGLR2.2	TATA-box	taTATAAAtc	115	9	-	Arabidopsis thaliana	core promoter element around -30 of transcription start
Sh02_t013450	ShGLR2.2	TATA-box	TATAAAT	116	7	-	Brassica juncea	core promoter element around -30 of transcription start
Sh02_t013450	ShGLR2.2	TATA-box	TATAAA	117	6	-	Helianthus annuus	core promoter element around -30 of transcription start
Sh02_t013450	ShGLR2.2	TATA-box	TATATAA	118	7	-	Arabidopsis thaliana	core promoter element around -30 of transcription start
Sh02_t013450	ShGLR2.2	TATA-box	TATATA	119	6	+	Arabidopsis thaliana	core promoter element around -30 of transcription start
Sh02_t013450	ShGLR2.2	TATA-box	ATATAT	120	6	+	Brassica napus	core promoter element around -30 of transcription start
Sh02_t013450	ShGLR2.2	TATA-box	TATA	121	4	+	Arabidopsis thaliana	core promoter element around -30 of transcription start
Sh02_t013450	ShGLR2.2	TATA-box	TATATAA	169	7	-	Arabidopsis thaliana	core promoter element around -30 of transcription start
Sh02_t013450	ShGLR2.2	TATA-box	TATATA	170	6	+	Arabidopsis thaliana	core promoter element around -30 of transcription start
Sh02_t013450	ShGLR2.2	TATA-box	TATA	172	4	+	Arabidopsis thaliana	core promoter element around -30 of transcription start
Sh02_t013450	ShGLR2.2	TATA-box	ATATAT	317	6	+	Brassica napus	core promoter element around -30 of transcription start
Sh02_t013450	ShGLR2.2	TATA-box	TATA	318	4	+	Arabidopsis thaliana	core promoter element around -30 of transcription start
Sh02_t013450	ShGLR2.2	TATA-box	ATATAA	543	6	+	Brassica oleracea	core promoter element around -30 of transcription start
Sh02_t013450	ShGLR2.2	TATA-box	TATA	544	4	+	Arabidopsis thaliana	core promoter element around -30 of transcription start
Sh02_t013450	ShGLR2.2	TATA-box	ATATAA	944	6	+	Brassica oleracea	core promoter element around -30 of transcription start
Sh02_t013450	ShGLR2.2	TATA-box	TATA	945	4	+	Arabidopsis thaliana	core promoter element around -30 of transcription start
Sh02_t013450	ShGLR2.2	TATA-box	TATATA	1013	6	-	Arabidopsis thaliana	core promoter element around -30 of transcription start
Sh02_t013450	ShGLR2.2	TATA-box	TATA	1015	4	-	Arabidopsis thaliana	core promoter element around -30 of transcription start
Sh02_t013450	ShGLR2.2	TATA-box	TATA	1098	4	-	Arabidopsis thaliana	core promoter element around -30 of transcription start
Sh02_t013450	ShGLR2.2	TATA-box	TATAA	1381	5	-	Arabidopsis thaliana	core promoter element around -30 of transcription start
Sh02_t013450	ShGLR2.2	TATA-box	TATA	1382	4	-	Arabidopsis thaliana	core promoter element around -30 of transcription start
Sh02_t013450	ShGLR2.2	TATA-box	TATATA	1514	6	-	Arabidopsis thaliana	core promoter element around -30 of transcription start
Sh02_t013450	ShGLR2.2	TATA-box	TATA	1516	4	-	Arabidopsis thaliana	core promoter element around -30 of transcription start
Sh02_t013450	ShGLR2.2	TATA-box	ATATAA	1722	6	+	Brassica oleracea	core promoter element around -30 of transcription start
Sh02_t013450	ShGLR2.2	TATA-box	TATA	1723	4	-	Arabidopsis thaliana	core promoter element around -30 of transcription start
Sh02_t013450	ShGLR2.2	TATA-box	TATATA	1938	6	-	Arabidopsis thaliana	core promoter element around -30 of transcription start
Sh02_t013450	ShGLR2.2	TATA-box	ATATAA	1939	6	+	Brassica oleracea	core promoter element around -30 of transcription start
Sh02_t013450	ShGLR2.2	TATA-box	TATA	1940	4	-	Arabidopsis thaliana	core promoter element around -30 of transcription start
Sh02_t013450	ShGLR2.2	ERE	ATTTTAAA	938	8	-	Nicotiana glutinos
Sh02_t013450	ShGLR2.2	MYC	CATGTG	623	6	+	Arabidopsis thaliana
Sh02_t013450	ShGLR2.2	MYC	CATTTG	1201	6	-	Arabidopsis thaliana
Sh02_t013450	ShGLR2.2	MYC	CATTTG	1695	6	-	Arabidopsis thaliana
Sh02_t013450	ShGLR2.2	TGA-element	AACGAC	673	6	-	Brassica oleracea	auxin-responsive element
Sh02_t013450	ShGLR2.2	TGA-element	AACGAC	1484	6	+	Brassica oleracea	auxin-responsive element
Sh02_t013450	ShGLR2.2	TGA-element	AACGAC	1793	6	+	Brassica oleracea	auxin-responsive element
Sh02_t013450	ShGLR2.2	O2-site	GTTGACGTGA	1607	9	-	Zea mays	cis-acting regulatory element involved in zein metabolism regulation
Sh02_t013450	ShGLR2.2	chs-CMA2a	TCACTTGA	1844	8	-	Petroselinum crispum	part of a light responsive element
Sh02_t013450	ShGLR2.2	GT1-motif	GGTTAAT	360	7	-	Avena sativa	light responsive element
Sh02_t013450	ShGLR2.2	GT1-motif	GGTTAA	361	6	-	Arabidopsis thaliana	light responsive element
Sh02_t013450	ShGLR2.2	TCCC-motif	TCTCCCT	922	7	-	Spinacia oleracea	part of a light responsive element
Sh02_t013450	ShGLR2.2	Unnamed__4	CTCC	49	4	-	Petroselinum hortense
Sh02_t013450	ShGLR2.2	Unnamed__4	CTCC	413	4	-	Petroselinum hortense
Sh02_t013450	ShGLR2.2	Unnamed__4	CTCC	493	4	+	Petroselinum hortense
Sh02_t013450	ShGLR2.2	Unnamed__4	CTCC	649	4	+	Petroselinum hortense
Sh02_t013450	ShGLR2.2	Unnamed__4	CTCC	691	4	+	Petroselinum hortense
Sh02_t013450	ShGLR2.2	Unnamed__4	CTCC	781	4	+	Petroselinum hortense
Sh02_t013450	ShGLR2.2	Unnamed__4	CTCC	791	4	+	Petroselinum hortense
Sh02_t013450	ShGLR2.2	Unnamed__4	CTCC	917	4	+	Petroselinum hortense
Sh02_t013450	ShGLR2.2	Unnamed__4	CTCC	924	4	-	Petroselinum hortense
Sh02_t013450	ShGLR2.2	Unnamed__4	CTCC	983	4	+	Petroselinum hortense
Sh02_t013450	ShGLR2.2	Unnamed__4	CTCC	1993	4	+	Petroselinum hortense
Sh02_t013450	ShGLR2.2	MBS	CAACTG	1613	6	+	Arabidopsis thaliana	MYB binding site involved in drought-inducibility
Sh02_t013450	ShGLR2.2	MBS	CAACTG	1654	6	+	Arabidopsis thaliana	MYB binding site involved in drought-inducibility
Sh02_t013450	ShGLR2.2	AT~TATA-box	TATATAAA	117	8	-	Arabidopsis thaliana
Sh02_t013450	ShGLR2.2	AT~TATA-box	TATATA	119	6	+	Arabidopsis thaliana
Sh02_t013450	ShGLR2.2	AT~TATA-box	TATATA	170	6	+	Arabidopsis thaliana
Sh02_t013450	ShGLR2.2	AT~TATA-box	TATATA	1013	6	-	Arabidopsis thaliana
Sh02_t013450	ShGLR2.2	AT~TATA-box	TATATA	1514	6	-	Arabidopsis thaliana
Sh02_t013450	ShGLR2.2	AT~TATA-box	TATATA	1938	6	-	Arabidopsis thaliana
Sh02_t013450	ShGLR2.2	AE-box	AGAAACAA	18	8	-	Arabidopsis thaliana	part of a module for light response
Sh02_t013450	ShGLR2.2	AE-box	AGAAACAA	1743	8	+	Arabidopsis thaliana	part of a module for light response
Sh02_t013450	ShGLR2.2	AuxRR-core	GGTCCAT	306	7	-	Nicotiana tabacum	cis-acting regulatory element involved in auxin responsiveness
Sh02_t013450	ShGLR2.2	TCA-element	TCAGAAGAGG	693	9	-	Brassica oleracea	cis-acting element involved in salicylic acid responsiveness
Sh02_t013450	ShGLR2.2	TCA-element	CCATCTTTTT	1388	9	+	Nicotiana tabacum	cis-acting element involved in salicylic acid responsiveness
Sh02_t013450	ShGLR2.2	TGACG-motif	TGACG	184	5	-	Hordeum vulgare	cis-acting regulatory element involved in the MeJA-responsiveness
Sh02_t013450	ShGLR2.2	TGACG-motif	TGACG	662	5	-	Hordeum vulgare	cis-acting regulatory element involved in the MeJA-responsiveness
Sh02_t013450	ShGLR2.2	AAGAA-motif	gGTAAAGAAA	867	9	-	Avena sativa
Sh02_t013450	ShGLR2.2	CAAT-box	CCAAT	8	5	+	Arabidopsis thaliana	common cis-acting element in promoter and enhancer regions
Sh02_t013450	ShGLR2.2	CAAT-box	CAAT	9	4	+	Nicotiana glutinosa
Sh02_t013450	ShGLR2.2	CAAT-box	CAAT	17	4	-	Nicotiana glutinosa
Sh02_t013450	ShGLR2.2	CAAT-box	CCAAT	46	5	-	Arabidopsis thaliana	common cis-acting element in promoter and enhancer regions
Sh02_t013450	ShGLR2.2	CAAT-box	CCAAT	56	5	+	Arabidopsis thaliana	common cis-acting element in promoter and enhancer regions
Sh02_t013450	ShGLR2.2	CAAT-box	CAAT	57	4	+	Nicotiana glutinosa
Sh02_t013450	ShGLR2.2	CAAT-box	CAAT	114	4	+	Nicotiana glutinosa
Sh02_t013450	ShGLR2.2	CAAT-box	CAAAT	195	5	+	Pisum sativum	common cis-acting element in promoter and enhancer regions
Sh02_t013450	ShGLR2.2	CAAT-box	CAAT	226	4	+	Nicotiana glutinosa
Sh02_t013450	ShGLR2.2	CAAT-box	CAAAT	271	5	-	Pisum sativum	common cis-acting element in promoter and enhancer regions
Sh02_t013450	ShGLR2.2	CAAT-box	CAAAT	337	5	-	Pisum sativum	common cis-acting element in promoter and enhancer regions
Sh02_t013450	ShGLR2.2	CAAT-box	CAAT	422	4	-	Nicotiana glutinosa
Sh02_t013450	ShGLR2.2	CAAT-box	CAAT	429	4	+	Nicotiana glutinosa
Sh02_t013450	ShGLR2.2	CAAT-box	CAAT	508	4	-	Nicotiana glutinosa
Sh02_t013450	ShGLR2.2	CAAT-box	CAAT	575	4	-	Nicotiana glutinosa
Sh02_t013450	ShGLR2.2	CAAT-box	CAAT	707	4	+	Nicotiana glutinosa
Sh02_t013450	ShGLR2.2	CAAT-box	CAAAT	717	5	+	Pisum sativum	common cis-acting element in promoter and enhancer regions
Sh02_t013450	ShGLR2.2	CAAT-box	CAAAT	731	5	-	Pisum sativum	common cis-acting element in promoter and enhancer regions
Sh02_t013450	ShGLR2.2	CAAT-box	CCAAT	765	5	+	Arabidopsis thaliana	common cis-acting element in promoter and enhancer regions
Sh02_t013450	ShGLR2.2	CAAT-box	CAAT	766	4	+	Nicotiana glutinosa
Sh02_t013450	ShGLR2.2	CAAT-box	CCAAT	823	5	+	Arabidopsis thaliana	common cis-acting element in promoter and enhancer regions
Sh02_t013450	ShGLR2.2	CAAT-box	CAAT	824	4	+	Nicotiana glutinosa
Sh02_t013450	ShGLR2.2	CAAT-box	CAAAT	883	5	+	Pisum sativum	common cis-acting element in promoter and enhancer regions
Sh02_t013450	ShGLR2.2	CAAT-box	CAAT	900	4	-	Nicotiana glutinosa
Sh02_t013450	ShGLR2.2	CAAT-box	CAAT	932	4	-	Nicotiana glutinosa
Sh02_t013450	ShGLR2.2	CAAT-box	CAAT	996	4	-	Nicotiana glutinosa
Sh02_t013450	ShGLR2.2	CAAT-box	CAAT	1000	4	+	Nicotiana glutinosa
Sh02_t013450	ShGLR2.2	CAAT-box	CAAT	1061	4	+	Nicotiana glutinosa
Sh02_t013450	ShGLR2.2	CAAT-box	CAAT	1119	4	-	Nicotiana glutinosa
Sh02_t013450	ShGLR2.2	CAAT-box	CAAT	1139	4	-	Nicotiana glutinosa
Sh02_t013450	ShGLR2.2	CAAT-box	CAAAT	1176	5	-	Pisum sativum	common cis-acting element in promoter and enhancer regions
Sh02_t013450	ShGLR2.2	CAAT-box	CAAT	1195	4	+	Nicotiana glutinosa
Sh02_t013450	ShGLR2.2	CAAT-box	CAAAT	1201	5	+	Pisum sativum	common cis-acting element in promoter and enhancer regions
Sh02_t013450	ShGLR2.2	CAAT-box	CAAT	1420	4	+	Nicotiana glutinosa
Sh02_t013450	ShGLR2.2	CAAT-box	CAAAT	1439	5	+	Pisum sativum	common cis-acting element in promoter and enhancer regions
Sh02_t013450	ShGLR2.2	CAAT-box	CAAT	1491	4	+	Nicotiana glutinosa
Sh02_t013450	ShGLR2.2	CAAT-box	CAAT	1501	4	-	Nicotiana glutinosa
Sh02_t013450	ShGLR2.2	CAAT-box	CAAT	1551	4	+	Nicotiana glutinosa
Sh02_t013450	ShGLR2.2	CAAT-box	CAAT	1567	4	+	Nicotiana glutinosa
Sh02_t013450	ShGLR2.2	CAAT-box	CAAAT	1672	5	+	Pisum sativum	common cis-acting element in promoter and enhancer regions
Sh02_t013450	ShGLR2.2	CAAT-box	CAAAT	1695	5	+	Pisum sativum	common cis-acting element in promoter and enhancer regions
Sh02_t013450	ShGLR2.2	CAAT-box	CAAAT	1729	5	+	Pisum sativum	common cis-acting element in promoter and enhancer regions
Sh02_t013450	ShGLR2.2	CAAT-box	CAAAT	1784	5	+	Pisum sativum	common cis-acting element in promoter and enhancer regions
Sh02_t013450	ShGLR2.2	CAAT-box	CAAT	1807	4	+	Nicotiana glutinosa
Sh02_t013450	ShGLR2.2	CAAT-box	CAAT	1826	4	-	Nicotiana glutinosa
Sh02_t013450	ShGLR2.2	CAAT-box	CAAT	1851	4	-	Nicotiana glutinosa
Sh02_t013450	ShGLR2.2	CAAT-box	CAAT	1899	4	-	Nicotiana glutinosa
Sh02_t013450	ShGLR2.2	CAAT-box	CAAT	1963	4	+	Nicotiana glutinosa
Sh02_t013450	ShGLR2.2	STRE	AGGGG	1295	5	-	Arabidopsis thaliana
Sh02_t013450	ShGLR2.2	STRE	AGGGG	1919	5	+	Arabidopsis thaliana
Sh02_t013450	ShGLR2.2	GARE-motif	TCTGTTG	1629	7	-	Brassica oleracea	gibberellin-responsive element
Sh02_t013450	ShGLR2.2	Myb	CAACTG	1613	6	+	Arabidopsis thaliana
Sh02_t013450	ShGLR2.2	Myb	CAACTG	1654	6	+	Arabidopsis thaliana
Sh02_t013450	ShGLR2.2	Box 4	ATTAAT	1280	6	-	Petroselinum crispum	part of a conserved DNA module involved in light responsiveness
Sh02_t013450	ShGLR2.2	Box 4	ATTAAT	1587	6	-	Petroselinum crispum	part of a conserved DNA module involved in light responsiveness
Sh02_t013450	ShGLR2.2	CGTCA-motif	CGTCA	184	5	+	Hordeum vulgare	cis-acting regulatory element involved in the MeJA-responsiveness
Sh02_t013450	ShGLR2.2	CGTCA-motif	CGTCA	662	5	+	Hordeum vulgare	cis-acting regulatory element involved in the MeJA-responsiveness
Sh02_t013450	ShGLR2.2	MYB-like sequence	TAACCA	362	6	+	Arabidopsis thaliana
Sh02_t013450	ShGLR2.2	Myb-binding site	CAACAG	1448	6	+	Nicotiana tabacum
Sh02_t013450	ShGLR2.2	Myb-binding site	CAACAG	1629	6	+	Nicotiana tabacum
Sh02_t013450	ShGLR2.2		motif_sequence	83	4	+	organism	short_function
Sh02_t013450	ShGLR2.2		motif_sequence	129	4	+	organism	short_function
Sh02_t013450	ShGLR2.2		motif_sequence	462	4	-	organism	short_function
Sh02_t013450	ShGLR2.2		motif_sequence	694	4	+	organism	short_function
Sh02_t013450	ShGLR2.2		motif_sequence	811	4	-	organism	short_function
Sh02_t013450	ShGLR2.2		motif_sequence	924	4	-	organism	short_function
Sh02_t013450	ShGLR2.2		motif_sequence	1078	4	-	organism	short_function
Sh02_t013450	ShGLR2.2		motif_sequence	1122	4	-	organism	short_function
Sh02_t013450	ShGLR2.2		motif_sequence	1204	4	+	organism	short_function
Sh02_t013450	ShGLR2.2		motif_sequence	1314	4	-	organism	short_function
Sh02_t013450	ShGLR2.2		motif_sequence	1368	4	+	organism	short_function
Sh02_t013450	ShGLR2.2		motif_sequence	1475	4	-	organism	short_function
Sh02_t013450	ShGLR2.2		motif_sequence	1872	4	+	organism	short_function
Sh02_t013450	ShGLR2.2		motif_sequence	1971	4	-	organism	short_function
Sh02_t013450	ShGLR2.2	LTR	CCGAAA	1288	6	+	Hordeum vulgare	cis-acting element involved in low-temperature responsiveness
Sh02_t013450	ShGLR2.2	LTR	CCGAAA	1337	6	+	Hordeum vulgare	cis-acting element involved in low-temperature responsiveness
Sh02_t013450	ShGLR2.2	LTR	CCGAAA	1927	6	+	Hordeum vulgare	cis-acting element involved in low-temperature responsiveness
Sh02_t013450	ShGLR2.2	as-1	TGACG	184	5	-	Arabidopsis thaliana
Sh02_t013450	ShGLR2.2	as-1	TGACG	662	5	-	Arabidopsis thaliana
Sh02_t013450	ShGLR2.2	MYB	TAACCA	362	6	+	Arabidopsis thaliana
Sh02_t013450	ShGLR2.2	MYB	CAACAG	1448	6	+	Arabidopsis thaliana
Sh02_t013450	ShGLR2.2	MYB	CAACAG	1629	6	+	Arabidopsis thaliana
Sh02_t013450	ShGLR2.2	MYB	CAACCA	1755	6	+	Arabidopsis thaliana
Sh02_t013450	ShGLR2.2	MYB	CAACCA	1832	6	-	Arabidopsis thaliana
Sh02_t029070	ShGLR2.3	CAAT-box	CAAAT	58	5	-	Pisum sativum	common cis-acting element in promoter and enhancer regions
Sh02_t029070	ShGLR2.3	CAAT-box	CAAT	72	4	-	Nicotiana glutinosa
Sh02_t029070	ShGLR2.3	CAAT-box	CAAAT	83	5	-	Pisum sativum	common cis-acting element in promoter and enhancer regions
Sh02_t029070	ShGLR2.3	CAAT-box	CAAAT	119	5	-	Pisum sativum	common cis-acting element in promoter and enhancer regions
Sh02_t029070	ShGLR2.3	CAAT-box	CAAAT	170	5	+	Pisum sativum	common cis-acting element in promoter and enhancer regions
Sh02_t029070	ShGLR2.3	CAAT-box	CAAT	182	4	+	Nicotiana glutinosa
Sh02_t029070	ShGLR2.3	CAAT-box	CCAAT	205	5	-	Arabidopsis thaliana	common cis-acting element in promoter and enhancer regions
Sh02_t029070	ShGLR2.3	CAAT-box	CAAT	270	4	-	Nicotiana glutinosa
Sh02_t029070	ShGLR2.3	CAAT-box	CAAT	293	4	-	Nicotiana glutinosa
Sh02_t029070	ShGLR2.3	CAAT-box	CAAT	428	4	+	Nicotiana glutinosa
Sh02_t029070	ShGLR2.3	CAAT-box	CAAT	508	4	-	Nicotiana glutinosa
Sh02_t029070	ShGLR2.3	CAAT-box	CAAT	545	4	+	Nicotiana glutinosa
Sh02_t029070	ShGLR2.3	CAAT-box	CAAAT	569	5	+	Pisum sativum	common cis-acting element in promoter and enhancer regions
Sh02_t029070	ShGLR2.3	CAAT-box	CAAT	687	4	+	Nicotiana glutinosa
Sh02_t029070	ShGLR2.3	CAAT-box	CCAAT	981	5	-	Arabidopsis thaliana	common cis-acting element in promoter and enhancer regions
Sh02_t029070	ShGLR2.3	CAAT-box	CCAAT	1012	5	-	Arabidopsis thaliana	common cis-acting element in promoter and enhancer regions
Sh02_t029070	ShGLR2.3	CAAT-box	CCAAT	1055	5	-	Arabidopsis thaliana	common cis-acting element in promoter and enhancer regions
Sh02_t029070	ShGLR2.3	CAAT-box	CCAAT	1098	5	-	Arabidopsis thaliana	common cis-acting element in promoter and enhancer regions
Sh02_t029070	ShGLR2.3	CAAT-box	CAAT	1516	4	-	Nicotiana glutinosa
Sh02_t029070	ShGLR2.3	CAAT-box	CAAAT	1695	5	+	Pisum sativum	common cis-acting element in promoter and enhancer regions
Sh02_t029070	ShGLR2.3	CAAT-box	CCAAT	1747	5	+	Arabidopsis thaliana	common cis-acting element in promoter and enhancer regions
Sh02_t029070	ShGLR2.3	CAAT-box	CAAT	1748	4	+	Nicotiana glutinosa
Sh02_t029070	ShGLR2.3	CAAT-box	CAAT	1809	4	+	Nicotiana glutinosa
Sh02_t029070	ShGLR2.3	CAAT-box	CAAAT	1828	5	+	Pisum sativum	common cis-acting element in promoter and enhancer regions
Sh02_t029070	ShGLR2.3	CAAT-box	CAAT	1840	4	+	Nicotiana glutinosa
Sh02_t029070	ShGLR2.3	CAAT-box	CAAT	1931	4	-	Nicotiana glutinosa
Sh02_t029070	ShGLR2.3	CAAT-box	CAAT	1952	4	+	Nicotiana glutinosa
Sh02_t029070	ShGLR2.3	CAAT-box	CCAAT	1973	5	-	Arabidopsis thaliana	common cis-acting element in promoter and enhancer regions
Sh02_t029070	ShGLR2.3	STRE	AGGGG	1336	5	+	Arabidopsis thaliana
Sh02_t029070	ShGLR2.3	STRE	AGGGG	1345	5	-	Arabidopsis thaliana
Sh02_t029070	ShGLR2.3	STRE	AGGGG	1631	5	-	Arabidopsis thaliana
Sh02_t029070	ShGLR2.3	I-box	AAGATAAGGCT	818	10	-	Gossypium hirsutum	part of a light responsive element
Sh02_t029070	ShGLR2.3	I-box	AGATAAGG	820	8	-	Triticum aestivum	part of a light responsive element
Sh02_t029070	ShGLR2.3	ATC-motif	AGCTATCCA	1877	9	-	Arabidopsis thaliana	part of a conserved DNA module involved in light responsiveness
Sh02_t029070	ShGLR2.3	Myb	TAACTG	1597	6	+	Arabidopsis thaliana
Sh02_t029070	ShGLR2.3	MRE	AACCTAA	336	7	-	Petroselinum crispum	MYB binding site involved in light responsiveness
Sh02_t029070	ShGLR2.3	A-box	CCGTCC	1360	6	-	Petroselinum crispum	cis-acting regulatory element
Sh02_t029070	ShGLR2.3	CGTCA-motif	CGTCA	951	5	+	Hordeum vulgare	cis-acting regulatory element involved in the MeJA-responsiveness
Sh02_t029070	ShGLR2.3	CGTCA-motif	CGTCA	994	5	+	Hordeum vulgare	cis-acting regulatory element involved in the MeJA-responsiveness
Sh02_t029070	ShGLR2.3	CGTCA-motif	CGTCA	1025	5	+	Hordeum vulgare	cis-acting regulatory element involved in the MeJA-responsiveness
Sh02_t029070	ShGLR2.3	CGTCA-motif	CGTCA	1068	5	+	Hordeum vulgare	cis-acting regulatory element involved in the MeJA-responsiveness
Sh02_t029070	ShGLR2.3	MYB-like sequence	TAACCA	561	6	-	Arabidopsis thaliana
Sh02_t029070	ShGLR2.3		motif_sequence	62	4	-	organism	short_function
Sh02_t029070	ShGLR2.3		motif_sequence	66	4	+	organism	short_function
Sh02_t029070	ShGLR2.3		motif_sequence	186	4	-	organism	short_function
Sh02_t029070	ShGLR2.3		motif_sequence	278	4	-	organism	short_function
Sh02_t029070	ShGLR2.3		motif_sequence	406	4	-	organism	short_function
Sh02_t029070	ShGLR2.3		motif_sequence	414	4	-	organism	short_function
Sh02_t029070	ShGLR2.3		motif_sequence	420	4	-	organism	short_function
Sh02_t029070	ShGLR2.3		motif_sequence	434	4	+	organism	short_function
Sh02_t029070	ShGLR2.3		motif_sequence	481	4	+	organism	short_function
Sh02_t029070	ShGLR2.3		motif_sequence	637	4	-	organism	short_function
Sh02_t029070	ShGLR2.3		motif_sequence	824	4	+	organism	short_function
Sh02_t029070	ShGLR2.3		motif_sequence	853	4	-	organism	short_function
Sh02_t029070	ShGLR2.3		motif_sequence	1224	4	+	organism	short_function
Sh02_t029070	ShGLR2.3		motif_sequence	1375	4	-	organism	short_function
Sh02_t029070	ShGLR2.3		motif_sequence	1634	4	+	organism	short_function
Sh02_t029070	ShGLR2.3		motif_sequence	1673	4	-	organism	short_function
Sh02_t029070	ShGLR2.3		motif_sequence	1739	4	-	organism	short_function
Sh02_t029070	ShGLR2.3		motif_sequence	1767	4	+	organism	short_function
Sh02_t029070	ShGLR2.3		motif_sequence	1858	4	-	organism	short_function
Sh02_t029070	ShGLR2.3	CCGTCC motif	CCGTCC	1360	6	-	Nicotiana tabacum
Sh02_t029070	ShGLR2.3	as-1	TGACG	951	5	-	Arabidopsis thaliana
Sh02_t029070	ShGLR2.3	as-1	TGACG	994	5	-	Arabidopsis thaliana
Sh02_t029070	ShGLR2.3	as-1	TGACG	1025	5	-	Arabidopsis thaliana
Sh02_t029070	ShGLR2.3	as-1	TGACG	1068	5	-	Arabidopsis thaliana
Sh02_t029070	ShGLR2.3	MYB	TAACCA	561	6	-	Arabidopsis thaliana
Sh02_t029070	ShGLR2.3	MYB	CAACCA	1490	6	+	Arabidopsis thaliana
Sh02_t029070	ShGLR2.3	GA-motif	ATAGATAA	697	8	+	Arabidopsis thaliana	part of a light responsive element
Sh02_t029070	ShGLR2.3	TATA-box	TATA	193	4	+	Arabidopsis thaliana	core promoter element around -30 of transcription start
Sh02_t029070	ShGLR2.3	TATA-box	TATA	245	4	+	Arabidopsis thaliana	core promoter element around -30 of transcription start
Sh02_t029070	ShGLR2.3	TATA-box	ccTATAAAaa	250	9	-	Arabidopsis thaliana	core promoter element around -30 of transcription start
Sh02_t029070	ShGLR2.3	TATA-box	ccTATAAAaa	331	9	-	Arabidopsis thaliana	core promoter element around -30 of transcription start
Sh02_t029070	ShGLR2.3	TATA-box	TATA	496	4	+	Arabidopsis thaliana	core promoter element around -30 of transcription start
Sh02_t029070	ShGLR2.3	TATA-box	TATA	573	4	+	Arabidopsis thaliana	core promoter element around -30 of transcription start
Sh02_t029070	ShGLR2.3	TATA-box	ATATAA	641	6	+	Brassica oleracea	core promoter element around -30 of transcription start
Sh02_t029070	ShGLR2.3	TATA-box	TATA	642	4	+	Arabidopsis thaliana	core promoter element around -30 of transcription start
Sh02_t029070	ShGLR2.3	TATA-box	ATATAA	648	6	+	Brassica oleracea	core promoter element around -30 of transcription start
Sh02_t029070	ShGLR2.3	TATA-box	TATA	649	4	+	Arabidopsis thaliana	core promoter element around -30 of transcription start
Sh02_t029070	ShGLR2.3	TATA-box	TATA	678	4	+	Arabidopsis thaliana	core promoter element around -30 of transcription start
Sh02_t029070	ShGLR2.3	TATA-box	TATAAAA	691	7	-	Pisum sativum	core promoter element around -30 of transcription start
Sh02_t029070	ShGLR2.3	TATA-box	TATAAA	692	6	-	Helianthus annuus	core promoter element around -30 of transcription start
Sh02_t029070	ShGLR2.3	TATA-box	TATATAA	693	7	-	Arabidopsis thaliana	core promoter element around -30 of transcription start
Sh02_t029070	ShGLR2.3	TATA-box	TATATA	694	6	+	Arabidopsis thaliana	core promoter element around -30 of transcription start
Sh02_t029070	ShGLR2.3	TATA-box	TATA	696	4	+	Arabidopsis thaliana	core promoter element around -30 of transcription start
Sh02_t029070	ShGLR2.3	TATA-box	taTATAAAtc	698	9	+	Arabidopsis thaliana	core promoter element around -30 of transcription start
Sh02_t029070	ShGLR2.3	TATA-box	TATAA	1714	5	-	Arabidopsis thaliana	core promoter element around -30 of transcription start
Sh02_t029070	ShGLR2.3	TATA-box	TATA	1715	4	-	Arabidopsis thaliana	core promoter element around -30 of transcription start
Sh02_t029070	ShGLR2.3	TATA-box	ccTATAAAaa	1747	9	+	Arabidopsis thaliana	core promoter element around -30 of transcription start
Sh02_t029070	ShGLR2.3	TATA-box	TATAA	1780	5	-	Arabidopsis thaliana	core promoter element around -30 of transcription start
Sh02_t029070	ShGLR2.3	TATA-box	TATA	1781	4	-	Arabidopsis thaliana	core promoter element around -30 of transcription start
Sh02_t029070	ShGLR2.3	ARE	AAACCA	5	6	+	Zea mays	cis-acting regulatory element essential for the anaerobic induction
Sh02_t029070	ShGLR2.3	ARE	AAACCA	1436	6	+	Zea mays	cis-acting regulatory element essential for the anaerobic induction
Sh02_t029070	ShGLR2.3	ABRE	CGTACGTGCA	967	9	-	Hordeum vulgare	cis-acting element involved in the abscisic acid responsiveness
Sh02_t029070	ShGLR2.3	ABRE	CGTACGTGCA	1041	9	-	Hordeum vulgare	cis-acting element involved in the abscisic acid responsiveness
Sh02_t029070	ShGLR2.3	ABRE	CGTACGTGCA	1084	9	-	Hordeum vulgare	cis-acting element involved in the abscisic acid responsiveness
Sh02_t029070	ShGLR2.3	MYC	CATTTG	57	6	+	Arabidopsis thaliana
Sh02_t029070	ShGLR2.3	MYC	CATGTG	963	6	-	Arabidopsis thaliana
Sh02_t029070	ShGLR2.3	MYC	CATGTG	1037	6	-	Arabidopsis thaliana
Sh02_t029070	ShGLR2.3	MYC	CATGTG	1080	6	-	Arabidopsis thaliana
Sh02_t029070	ShGLR2.3	MYC	CATGTG	1229	6	+	Arabidopsis thaliana
Sh02_t029070	ShGLR2.3	ERE	ATTTTAAA	30	8	+	Nicotiana glutinos
Sh02_t029070	ShGLR2.3	AT-rich element	ATAGAAATCAA	679	10	+	Glycine max	binding site of AT-rich DNA binding protein (ATBP-1)
Sh02_t029070	ShGLR2.3	Unnamed__16	GCTGCCCGTC	1112	9	-	Zea mays
Sh02_t029070	ShGLR2.3	Unnamed__16	GCTGCCCGTC	1255	9	+	Zea mays
Sh02_t029070	ShGLR2.3	O2-site	GATGACATGG	310	9	+	Zea mays	cis-acting regulatory element involved in zein metabolism regulation
Sh02_t029070	ShGLR2.3	CCGTCC-box	CCGTCC	1360	6	-	Petroselinum hortense
Sh02_t029070	ShGLR2.3	Unnamed__1	CGTGG	352	5	-	Zea mays
Sh02_t029070	ShGLR2.3	Unnamed__1	CGTGG	887	5	-	Zea mays
Sh02_t029070	ShGLR2.3	Unnamed__1	CGTGG	922	5	-	Zea mays
Sh02_t029070	ShGLR2.3	Unnamed__1	CGTGG	1132	5	-	Zea mays
Sh02_t029070	ShGLR2.3	Unnamed__1	CGTGG	1669	5	+	Zea mays
Sh02_t029070	ShGLR2.3	CAT-box	GCCACT	1019	6	+	Arabidopsis thaliana	cis-acting regulatory element related to meristem expression
Sh02_t029070	ShGLR2.3	Unnamed__4	CTCC	325	4	+	Petroselinum hortense
Sh02_t029070	ShGLR2.3	Unnamed__4	CTCC	483	4	+	Petroselinum hortense
Sh02_t029070	ShGLR2.3	Unnamed__4	CTCC	748	4	-	Petroselinum hortense
Sh02_t029070	ShGLR2.3	Unnamed__4	CTCC	882	4	+	Petroselinum hortense
Sh02_t029070	ShGLR2.3	Unnamed__4	CTCC	917	4	+	Petroselinum hortense
Sh02_t029070	ShGLR2.3	Unnamed__4	CTCC	920	4	+	Petroselinum hortense
Sh02_t029070	ShGLR2.3	Unnamed__4	CTCC	959	4	+	Petroselinum hortense
Sh02_t029070	ShGLR2.3	Unnamed__4	CTCC	1033	4	+	Petroselinum hortense
Sh02_t029070	ShGLR2.3	Unnamed__4	CTCC	1076	4	+	Petroselinum hortense
Sh02_t029070	ShGLR2.3	Unnamed__4	CTCC	1127	4	+	Petroselinum hortense
Sh02_t029070	ShGLR2.3	Unnamed__4	CTCC	1130	4	+	Petroselinum hortense
Sh02_t029070	ShGLR2.3	Unnamed__4	CTCC	1210	4	+	Petroselinum hortense
Sh02_t029070	ShGLR2.3	Unnamed__4	CTCC	1239	4	-	Petroselinum hortense
Sh02_t029070	ShGLR2.3	Unnamed__4	CTCC	1289	4	+	Petroselinum hortense
Sh02_t029070	ShGLR2.3	Unnamed__4	CTCC	1375	4	-	Petroselinum hortense
Sh02_t029070	ShGLR2.3	AT~TATA-box	TATATAAA	692	8	-	Arabidopsis thaliana
Sh02_t029070	ShGLR2.3	AT~TATA-box	TATATA	694	6	+	Arabidopsis thaliana
Sh02_t029070	ShGLR2.3	TGACG-motif	TGACG	951	5	-	Hordeum vulgare	cis-acting regulatory element involved in the MeJA-responsiveness
Sh02_t029070	ShGLR2.3	TGACG-motif	TGACG	994	5	-	Hordeum vulgare	cis-acting regulatory element involved in the MeJA-responsiveness
Sh02_t029070	ShGLR2.3	TGACG-motif	TGACG	1025	5	-	Hordeum vulgare	cis-acting regulatory element involved in the MeJA-responsiveness
Sh02_t029070	ShGLR2.3	TGACG-motif	TGACG	1068	5	-	Hordeum vulgare	cis-acting regulatory element involved in the MeJA-responsiveness
Sh04_t000730	ShGLR3.1	WRE3	CCACCT	52	6	+	Pisum sativum
Sh04_t000730	ShGLR3.1	WRE3	CCACCT	385	6	+	Pisum sativum
Sh04_t000730	ShGLR3.1	WRE3	CCACCT	972	6	+	Pisum sativum
Sh04_t000730	ShGLR3.1	WRE3	CCACCT	1880	6	-	Pisum sativum
Sh04_t000730	ShGLR3.1	A-box	CCGTCC	575	6	+	Petroselinum crispum	cis-acting regulatory element
Sh04_t000730	ShGLR3.1	MRE	AACCTAA	1055	7	-	Petroselinum crispum	MYB binding site involved in light responsiveness
Sh04_t000730	ShGLR3.1	TATC-box	TATCCCA	1031	7	-	Oryza sativa	cis-acting element involved in gibberellin-responsiveness
Sh04_t000730	ShGLR3.1	CAAT-box	CAAT	27	4	-	Nicotiana glutinosa
Sh04_t000730	ShGLR3.1	CAAT-box	CCAAT	69	5	+	Arabidopsis thaliana	common cis-acting element in promoter and enhancer regions
Sh04_t000730	ShGLR3.1	CAAT-box	CAAT	70	4	+	Nicotiana glutinosa
Sh04_t000730	ShGLR3.1	CAAT-box	CAAAT	370	5	+	Pisum sativum	common cis-acting element in promoter and enhancer regions
Sh04_t000730	ShGLR3.1	CAAT-box	CCAAT	392	5	+	Arabidopsis thaliana	common cis-acting element in promoter and enhancer regions
Sh04_t000730	ShGLR3.1	CAAT-box	CAAT	393	4	+	Nicotiana glutinosa
Sh04_t000730	ShGLR3.1	CAAT-box	CAAAT	505	5	-	Pisum sativum	common cis-acting element in promoter and enhancer regions
Sh04_t000730	ShGLR3.1	CAAT-box	CCAAT	536	5	-	Arabidopsis thaliana	common cis-acting element in promoter and enhancer regions
Sh04_t000730	ShGLR3.1	CAAT-box	CAAT	629	4	-	Nicotiana glutinosa
Sh04_t000730	ShGLR3.1	CAAT-box	CAAT	638	4	+	Nicotiana glutinosa
Sh04_t000730	ShGLR3.1	CAAT-box	CAAT	648	4	-	Nicotiana glutinosa
Sh04_t000730	ShGLR3.1	CAAT-box	CAAT	763	4	+	Nicotiana glutinosa
Sh04_t000730	ShGLR3.1	CAAT-box	CCAAT	855	5	-	Arabidopsis thaliana	common cis-acting element in promoter and enhancer regions
Sh04_t000730	ShGLR3.1	CAAT-box	CAAAT	942	5	+	Pisum sativum	common cis-acting element in promoter and enhancer regions
Sh04_t000730	ShGLR3.1	CAAT-box	CAAT	958	4	-	Nicotiana glutinosa
Sh04_t000730	ShGLR3.1	CAAT-box	CAAT	1012	4	-	Nicotiana glutinosa
Sh04_t000730	ShGLR3.1	CAAT-box	CAAT	1072	4	-	Nicotiana glutinosa
Sh04_t000730	ShGLR3.1	CAAT-box	CAAT	1123	4	+	Nicotiana glutinosa
Sh04_t000730	ShGLR3.1	CAAT-box	CCAAT	1192	5	-	Arabidopsis thaliana	common cis-acting element in promoter and enhancer regions
Sh04_t000730	ShGLR3.1	CAAT-box	CAAAT	1222	5	-	Pisum sativum	common cis-acting element in promoter and enhancer regions
Sh04_t000730	ShGLR3.1	CAAT-box	CAAT	1325	4	-	Nicotiana glutinosa
Sh04_t000730	ShGLR3.1	CAAT-box	CAAAT	1358	5	+	Pisum sativum	common cis-acting element in promoter and enhancer regions
Sh04_t000730	ShGLR3.1	CAAT-box	CCAAT	1556	5	-	Arabidopsis thaliana	common cis-acting element in promoter and enhancer regions
Sh04_t000730	ShGLR3.1	CAAT-box	CAAAT	1790	5	-	Pisum sativum	common cis-acting element in promoter and enhancer regions
Sh04_t000730	ShGLR3.1	CAAT-box	CAAT	1810	4	-	Nicotiana glutinosa
Sh04_t000730	ShGLR3.1	CAAT-box	CAAT	1823	4	+	Nicotiana glutinosa
Sh04_t000730	ShGLR3.1	CAAT-box	CAAT	1858	4	-	Nicotiana glutinosa
Sh04_t000730	ShGLR3.1	CAAT-box	CAAT	1923	4	-	Nicotiana glutinosa
Sh04_t000730	ShGLR3.1	CAAT-box	CAAAT	1930	5	-	Pisum sativum	common cis-acting element in promoter and enhancer regions
Sh04_t000730	ShGLR3.1	CAAT-box	TGCCAAC	1933	7	+	Petunia hybrida	common cis-acting element in promoter and enhancer regions
Sh04_t000730	ShGLR3.1	CAAT-box	CAAAT	1971	5	-	Pisum sativum	common cis-acting element in promoter and enhancer regions
Sh04_t000730	ShGLR3.1	TCT-motif	TCTTAC	963	6	-	Arabidopsis thaliana	part of a light responsive element
Sh04_t000730	ShGLR3.1	box S	AGCCACC	970	7	+	Arabidopsis thaliana
Sh04_t000730	ShGLR3.1	box S	AGCCACC	1881	7	-	Arabidopsis thaliana
Sh04_t000730	ShGLR3.1	STRE	AGGGG	621	5	+	Arabidopsis thaliana
Sh04_t000730	ShGLR3.1	STRE	AGGGG	1675	5	-	Arabidopsis thaliana
Sh04_t000730	ShGLR3.1	STRE	AGGGG	1783	5	-	Arabidopsis thaliana
Sh04_t000730	ShGLR3.1	CTAG-motif	ACTAGCAGAA	489	9	-	Avena sativa
Sh04_t000730	ShGLR3.1	G-box	CACGTC	1	6	-	Zea mays	cis-acting regulatory element involved in light responsiveness
Sh04_t000730	ShGLR3.1	G-Box	CACGTT	1662	6	-	Pisum sativum	cis-acting regulatory element involved in light responsiveness
Sh04_t000730	ShGLR3.1	as-1	TGACG	205	5	+	Arabidopsis thaliana
Sh04_t000730	ShGLR3.1	as-1	TGACG	518	5	+	Arabidopsis thaliana
Sh04_t000730	ShGLR3.1	as-1	TGACG	588	5	-	Arabidopsis thaliana
Sh04_t000730	ShGLR3.1	as-1	TGACG	1427	5	+	Arabidopsis thaliana
Sh04_t000730	ShGLR3.1	MYB	CAACAG	580	6	-	Arabidopsis thaliana
Sh04_t000730	ShGLR3.1	MYB	TAACCA	1367	6	-	Arabidopsis thaliana
Sh04_t000730	ShGLR3.1	MYB-like sequence	TAACCA	1367	6	-	Arabidopsis thaliana
Sh04_t000730	ShGLR3.1	CGTCA-motif	CGTCA	205	5	-	Hordeum vulgare	cis-acting regulatory element involved in the MeJA-responsiveness
Sh04_t000730	ShGLR3.1	CGTCA-motif	CGTCA	518	5	-	Hordeum vulgare	cis-acting regulatory element involved in the MeJA-responsiveness
Sh04_t000730	ShGLR3.1	CGTCA-motif	CGTCA	588	5	+	Hordeum vulgare	cis-acting regulatory element involved in the MeJA-responsiveness
Sh04_t000730	ShGLR3.1	CGTCA-motif	CGTCA	1427	5	-	Hordeum vulgare	cis-acting regulatory element involved in the MeJA-responsiveness
Sh04_t000730	ShGLR3.1	Box 4	ATTAAT	1569	6	-	Petroselinum crispum	part of a conserved DNA module involved in light responsiveness
Sh04_t000730	ShGLR3.1	Myb-binding site	CAACAG	580	6	-	Nicotiana tabacum
Sh04_t000730	ShGLR3.1	CCGTCC motif	CCGTCC	575	6	+	Nicotiana tabacum
Sh04_t000730	ShGLR3.1		motif_sequence	72	4	+	organism	short_function
Sh04_t000730	ShGLR3.1		motif_sequence	309	4	+	organism	short_function
Sh04_t000730	ShGLR3.1		motif_sequence	338	4	+	organism	short_function
Sh04_t000730	ShGLR3.1		motif_sequence	353	4	+	organism	short_function
Sh04_t000730	ShGLR3.1		motif_sequence	462	4	-	organism	short_function
Sh04_t000730	ShGLR3.1		motif_sequence	470	4	+	organism	short_function
Sh04_t000730	ShGLR3.1		motif_sequence	557	4	-	organism	short_function
Sh04_t000730	ShGLR3.1		motif_sequence	561	4	+	organism	short_function
Sh04_t000730	ShGLR3.1		motif_sequence	715	4	+	organism	short_function
Sh04_t000730	ShGLR3.1		motif_sequence	872	4	-	organism	short_function
Sh04_t000730	ShGLR3.1		motif_sequence	879	4	-	organism	short_function
Sh04_t000730	ShGLR3.1		motif_sequence	991	4	+	organism	short_function
Sh04_t000730	ShGLR3.1		motif_sequence	1156	4	+	organism	short_function
Sh04_t000730	ShGLR3.1		motif_sequence	1403	4	-	organism	short_function
Sh04_t000730	ShGLR3.1		motif_sequence	1477	4	-	organism	short_function
Sh04_t000730	ShGLR3.1		motif_sequence	1560	4	-	organism	short_function
Sh04_t000730	ShGLR3.1		motif_sequence	1700	4	-	organism	short_function
Sh04_t000730	ShGLR3.1		motif_sequence	1715	4	-	organism	short_function
Sh04_t000730	ShGLR3.1		motif_sequence	1798	4	+	organism	short_function
Sh04_t000730	ShGLR3.1		motif_sequence	1861	4	-	organism	short_function
Sh04_t000730	ShGLR3.1		motif_sequence	1865	4	+	organism	short_function
Sh04_t000730	ShGLR3.1		motif_sequence	1967	4	-	organism	short_function
Sh04_t000730	ShGLR3.1		motif_sequence	1985	4	-	organism	short_function
Sh04_t000730	ShGLR3.1	GC-motif	CCCCCG	232	6	+	Zea mays	enhancer-like element involved in anoxic specific inducibility
Sh04_t000730	ShGLR3.1	GC-motif	CCCCCG	1486	6	-	Zea mays	enhancer-like element involved in anoxic specific inducibility
Sh04_t000730	ShGLR3.1	Unnamed__1	CGTGG	3	5	+	Zea mays
Sh04_t000730	ShGLR3.1	Unnamed__1	CGTGG	1006	5	-	Zea mays
Sh04_t000730	ShGLR3.1	Unnamed__1	CGTGG	1664	5	+	Zea mays
Sh04_t000730	ShGLR3.1	CCGTCC-box	CCGTCC	575	6	+	Petroselinum hortense
Sh04_t000730	ShGLR3.1	TCA	TCATCTTCAT	1733	9	-	Pisum sativum
Sh04_t000730	ShGLR3.1	TATA-box	TATATA	94	6	+	Arabidopsis thaliana	core promoter element around -30 of transcription start
Sh04_t000730	ShGLR3.1	TATA-box	TATA	96	4	+	Arabidopsis thaliana	core promoter element around -30 of transcription start
Sh04_t000730	ShGLR3.1	TATA-box	ATATAA	143	6	+	Brassica oleracea	core promoter element around -30 of transcription start
Sh04_t000730	ShGLR3.1	TATA-box	TATA	144	4	+	Arabidopsis thaliana	core promoter element around -30 of transcription start
Sh04_t000730	ShGLR3.1	TATA-box	ATTATA	780	6	+	Brassica napus	core promoter element around -30 of transcription start
Sh04_t000730	ShGLR3.1	TATA-box	TATAA	781	5	-	Arabidopsis thaliana	core promoter element around -30 of transcription start
Sh04_t000730	ShGLR3.1	TATA-box	TATA	782	4	+	Arabidopsis thaliana	core promoter element around -30 of transcription start
Sh04_t000730	ShGLR3.1	TATA-box	TACAAAA	1211	7	-	Oryza sativa	core promoter element around -30 of transcription start
Sh04_t000730	ShGLR3.1	TATA-box	TATA	1616	4	-	Arabidopsis thaliana	core promoter element around -30 of transcription start
Sh04_t000730	ShGLR3.1	TATA-box	TATA	1787	4	-	Arabidopsis thaliana	core promoter element around -30 of transcription start
Sh04_t000730	ShGLR3.1	TATA-box	TATA	1843	4	-	Arabidopsis thaliana	core promoter element around -30 of transcription start
Sh04_t000730	ShGLR3.1	TATA-box	ATTATA	1853	6	+	Brassica napus	core promoter element around -30 of transcription start
Sh04_t000730	ShGLR3.1	TATA-box	TATAA	1854	5	-	Arabidopsis thaliana	core promoter element around -30 of transcription start
Sh04_t000730	ShGLR3.1	TATA-box	TATA	1855	4	-	Arabidopsis thaliana	core promoter element around -30 of transcription start
Sh04_t000730	ShGLR3.1	TATA-box	ccTATAAAaa	1901	9	-	Arabidopsis thaliana	core promoter element around -30 of transcription start
Sh04_t000730	ShGLR3.1	circadian	CAAAGATATC	1988	9	-	Lycopersicon esculentum	cis-acting regulatory element involved in circadian control
Sh04_t000730	ShGLR3.1	Unnamed__2	CCCCGG	233	6	+	Zea mays
Sh04_t000730	ShGLR3.1	Unnamed__2	AACCTAACCT	1052	9	-	Petroselinum hortense
Sh04_t000730	ShGLR3.1	ERE	ATTTCATA	893	8	-	Nicotiana glutinos
Sh04_t000730	ShGLR3.1	MYC	CATTTG	504	6	+	Arabidopsis thaliana
Sh04_t000730	ShGLR3.1	MYC	CATTTG	942	6	-	Arabidopsis thaliana
Sh04_t000730	ShGLR3.1	MYC	CATGTG	1105	6	+	Arabidopsis thaliana
Sh04_t000730	ShGLR3.1	MYC	CATGTG	1563	6	+	Arabidopsis thaliana
Sh04_t000730	ShGLR3.1	MYC	CATGTG	1606	6	+	Arabidopsis thaliana
Sh04_t000730	ShGLR3.1	MYC	CATGTG	1862	6	-	Arabidopsis thaliana
Sh04_t000730	ShGLR3.1	MYC	CATTTG	1970	6	+	Arabidopsis thaliana
Sh04_t000730	ShGLR3.1	ARE	AAACCA	1144	6	-	Zea mays	cis-acting regulatory element essential for the anaerobic induction
Sh04_t000730	ShGLR3.1	ABRE	ACGTG	2	5	+	Arabidopsis thaliana	cis-acting element involved in the abscisic acid responsiveness
Sh04_t000730	ShGLR3.1	ABRE	ACGTG	1663	5	+	Arabidopsis thaliana	cis-acting element involved in the abscisic acid responsiveness
Sh04_t000730	ShGLR3.1	TATA	TATAAAAT	144	8	+	Arabidopsis thaliana
Sh04_t000730	ShGLR3.1	AT~TATA-box	TATATA	94	6	+	Arabidopsis thaliana
Sh04_t000730	ShGLR3.1	TCA-element	CCATCTTTTT	1684	9	+	Nicotiana tabacum	cis-acting element involved in salicylic acid responsiveness
Sh04_t000730	ShGLR3.1	TGACG-motif	TGACG	205	5	+	Hordeum vulgare	cis-acting regulatory element involved in the MeJA-responsiveness
Sh04_t000730	ShGLR3.1	TGACG-motif	TGACG	518	5	+	Hordeum vulgare	cis-acting regulatory element involved in the MeJA-responsiveness
Sh04_t000730	ShGLR3.1	TGACG-motif	TGACG	588	5	-	Hordeum vulgare	cis-acting regulatory element involved in the MeJA-responsiveness
Sh04_t000730	ShGLR3.1	TGACG-motif	TGACG	1427	5	+	Hordeum vulgare	cis-acting regulatory element involved in the MeJA-responsiveness
Sh04_t000730	ShGLR3.1	AuxRR-core	GGTCCAT	1001	7	-	Nicotiana tabacum	cis-acting regulatory element involved in auxin responsiveness
Sh04_t000730	ShGLR3.1	P-box	CCTTTTG	929	7	-	Oryza sativa	gibberellin-responsive element
Sh04_t000730	ShGLR3.1	Unnamed__4	CTCC	67	4	+	Petroselinum hortense
Sh04_t000730	ShGLR3.1	Unnamed__4	CTCC	74	4	+	Petroselinum hortense
Sh04_t000730	ShGLR3.1	Unnamed__4	CTCC	80	4	+	Petroselinum hortense
Sh04_t000730	ShGLR3.1	Unnamed__4	CTCC	84	4	+	Petroselinum hortense
Sh04_t000730	ShGLR3.1	Unnamed__4	CTCC	100	4	+	Petroselinum hortense
Sh04_t000730	ShGLR3.1	Unnamed__4	CTCC	118	4	+	Petroselinum hortense
Sh04_t000730	ShGLR3.1	Unnamed__4	CTCC	136	4	+	Petroselinum hortense
Sh04_t000730	ShGLR3.1	Unnamed__4	CTCC	193	4	+	Petroselinum hortense
Sh04_t000730	ShGLR3.1	Unnamed__4	CTCC	211	4	-	Petroselinum hortense
Sh04_t000730	ShGLR3.1	Unnamed__4	CTCC	230	4	+	Petroselinum hortense
Sh04_t000730	ShGLR3.1	Unnamed__4	CTCC	237	4	-	Petroselinum hortense
Sh04_t000730	ShGLR3.1	Unnamed__4	CTCC	265	4	-	Petroselinum hortense
Sh04_t000730	ShGLR3.1	Unnamed__4	CTCC	296	4	+	Petroselinum hortense
Sh04_t000730	ShGLR3.1	Unnamed__4	CTCC	300	4	+	Petroselinum hortense
Sh04_t000730	ShGLR3.1	Unnamed__4	CTCC	335	4	+	Petroselinum hortense
Sh04_t000730	ShGLR3.1	Unnamed__4	CTCC	361	4	-	Petroselinum hortense
Sh04_t000730	ShGLR3.1	Unnamed__4	CTCC	383	4	+	Petroselinum hortense
Sh04_t000730	ShGLR3.1	Unnamed__4	CTCC	430	4	-	Petroselinum hortense
Sh04_t000730	ShGLR3.1	Unnamed__4	CTCC	472	4	+	Petroselinum hortense
Sh04_t000730	ShGLR3.1	Unnamed__4	CTCC	491	4	+	Petroselinum hortense
Sh04_t000730	ShGLR3.1	Unnamed__4	CTCC	539	4	-	Petroselinum hortense
Sh04_t000730	ShGLR3.1	Unnamed__4	CTCC	619	4	-	Petroselinum hortense
Sh04_t000730	ShGLR3.1	Unnamed__4	CTCC	740	4	+	Petroselinum hortense
Sh04_t000730	ShGLR3.1	Unnamed__4	CTCC	1079	4	-	Petroselinum hortense
Sh04_t000730	ShGLR3.1	Unnamed__4	CTCC	1396	4	-	Petroselinum hortense
Sh04_t000730	ShGLR3.1	Unnamed__4	CTCC	1458	4	-	Petroselinum hortense
Sh04_t000730	ShGLR3.1	Unnamed__4	CTCC	1490	4	-	Petroselinum hortense
Sh04_t000730	ShGLR3.1	Unnamed__4	CTCC	1603	4	+	Petroselinum hortense
Sh04_t000730	ShGLR3.1	Unnamed__4	CTCC	1623	4	+	Petroselinum hortense
Sh04_t000730	ShGLR3.1	Unnamed__4	CTCC	1634	4	-	Petroselinum hortense
Sh04_t000730	ShGLR3.1	Unnamed__4	CTCC	1652	4	+	Petroselinum hortense
Sh04_t000730	ShGLR3.1	Unnamed__4	CTCC	1667	4	-	Petroselinum hortense
Sh04_t000730	ShGLR3.1	Unnamed__4	CTCC	1682	4	+	Petroselinum hortense
Sh04_t000730	ShGLR3.1	Unnamed__4	CTCC	1697	4	-	Petroselinum hortense
Sh04_t000730	ShGLR3.1	Unnamed__4	CTCC	1711	4	-	Petroselinum hortense
Sh04_t000730	ShGLR3.1	Unnamed__4	CTCC	1746	4	-	Petroselinum hortense
Sh04_t000730	ShGLR3.1	Unnamed__4	CTCC	1761	4	-	Petroselinum hortense
Sh04_t000730	ShGLR3.1	Unnamed__4	CTCC	1766	4	-	Petroselinum hortense
Sh04_t000730	ShGLR3.1	Unnamed__4	CTCC	1800	4	+	Petroselinum hortense
Sh04_t000730	ShGLR3.1	CAT-box	GCCACT	1576	6	-	Arabidopsis thaliana	cis-acting regulatory element related to meristem expression
Sh04_t000730	ShGLR3.1	TCCC-motif	TCTCCCT	79	7	+	Spinacia oleracea	part of a light responsive element
Sh04_t000730	ShGLR3.1	TCCC-motif	TCTCCCT	295	7	+	Spinacia oleracea	part of a light responsive element
Sh04_t000730	ShGLR3.1	GATA-motif	GATAGGG	1034	7	+	Pisum sativum	part of a light responsive element
Sh04_t000730	ShGLR3.1	GATA-motif	GATAGGG	1905	7	+	Pisum sativum	part of a light responsive element
Sh04_t000730	ShGLR3.1	GT1-motif	GGTTAA	1368	6	+	Arabidopsis thaliana	light responsive element
Sh04_t000730	ShGLR3.1	GT1-motif	GTGTGTGAA	1912	9	-	Solanum tuberosum	light responsive element
Sh04_t000730	ShGLR3.1	MSA-like	(T/C)C(T/C)AACGG(T/C)(T/C)A	1386	8.5	-	Catharanthus roseus	cis-acting element involved in cell cycle regulation
Sh04_t008740	ShGLR2.4	AAGAA-motif	GAAAGAA	1059	7	-	Avena sativa
Sh04_t008740	ShGLR2.4	CAAT-box	CAAT	13	4	+	Nicotiana glutinosa
Sh04_t008740	ShGLR2.4	CAAT-box	TGCCAAC	134	7	+	Petunia hybrida	common cis-acting element in promoter and enhancer regions
Sh04_t008740	ShGLR2.4	CAAT-box	CCAAT	159	5	-	Arabidopsis thaliana	common cis-acting element in promoter and enhancer regions
Sh04_t008740	ShGLR2.4	CAAT-box	CAAAT	164	5	-	Pisum sativum	common cis-acting element in promoter and enhancer regions
Sh04_t008740	ShGLR2.4	CAAT-box	CAAAT	214	5	-	Pisum sativum	common cis-acting element in promoter and enhancer regions
Sh04_t008740	ShGLR2.4	CAAT-box	CAAT	259	4	+	Nicotiana glutinosa
Sh04_t008740	ShGLR2.4	CAAT-box	CAAAT	319	5	+	Pisum sativum	common cis-acting element in promoter and enhancer regions
Sh04_t008740	ShGLR2.4	CAAT-box	CAAAT	392	5	-	Pisum sativum	common cis-acting element in promoter and enhancer regions
Sh04_t008740	ShGLR2.4	CAAT-box	CAAT	497	4	+	Nicotiana glutinosa
Sh04_t008740	ShGLR2.4	CAAT-box	CAAT	622	4	+	Nicotiana glutinosa
Sh04_t008740	ShGLR2.4	CAAT-box	CAAAT	624	5	-	Pisum sativum	common cis-acting element in promoter and enhancer regions
Sh04_t008740	ShGLR2.4	CAAT-box	CAAT	650	4	+	Nicotiana glutinosa
Sh04_t008740	ShGLR2.4	CAAT-box	CAAT	693	4	+	Nicotiana glutinosa
Sh04_t008740	ShGLR2.4	CAAT-box	CAAAT	849	5	-	Pisum sativum	common cis-acting element in promoter and enhancer regions
Sh04_t008740	ShGLR2.4	CAAT-box	CAAAT	889	5	+	Pisum sativum	common cis-acting element in promoter and enhancer regions
Sh04_t008740	ShGLR2.4	CAAT-box	CAAAT	958	5	+	Pisum sativum	common cis-acting element in promoter and enhancer regions
Sh04_t008740	ShGLR2.4	CAAT-box	CAAAT	1028	5	+	Pisum sativum	common cis-acting element in promoter and enhancer regions
Sh04_t008740	ShGLR2.4	CAAT-box	CAAAT	1044	5	+	Pisum sativum	common cis-acting element in promoter and enhancer regions
Sh04_t008740	ShGLR2.4	CAAT-box	CAAAT	1047	5	-	Pisum sativum	common cis-acting element in promoter and enhancer regions
Sh04_t008740	ShGLR2.4	CAAT-box	CAAT	1056	4	+	Nicotiana glutinosa
Sh04_t008740	ShGLR2.4	CAAT-box	CAAT	1204	4	+	Nicotiana glutinosa
Sh04_t008740	ShGLR2.4	CAAT-box	CAAT	1280	4	+	Nicotiana glutinosa
Sh04_t008740	ShGLR2.4	CAAT-box	CCAAT	1333	5	+	Arabidopsis thaliana	common cis-acting element in promoter and enhancer regions
Sh04_t008740	ShGLR2.4	CAAT-box	CAAT	1334	4	+	Nicotiana glutinosa
Sh04_t008740	ShGLR2.4	CAAT-box	CAAT	1355	4	+	Nicotiana glutinosa
Sh04_t008740	ShGLR2.4	CAAT-box	CCAAT	1366	5	-	Arabidopsis thaliana	common cis-acting element in promoter and enhancer regions
Sh04_t008740	ShGLR2.4	CAAT-box	CAAT	1371	4	+	Nicotiana glutinosa
Sh04_t008740	ShGLR2.4	CAAT-box	CAAAT	1642	5	-	Pisum sativum	common cis-acting element in promoter and enhancer regions
Sh04_t008740	ShGLR2.4	CAAT-box	CAAT	1706	4	-	Nicotiana glutinosa
Sh04_t008740	ShGLR2.4	CAAT-box	CAAT	1863	4	+	Nicotiana glutinosa
Sh04_t008740	ShGLR2.4	CAAT-box	CCAAT	1959	5	+	Arabidopsis thaliana	common cis-acting element in promoter and enhancer regions
Sh04_t008740	ShGLR2.4	CAAT-box	CAAT	1960	4	+	Nicotiana glutinosa
Sh04_t008740	ShGLR2.4	TCT-motif	TCTTAC	1257	6	-	Arabidopsis thaliana	part of a light responsive element
Sh04_t008740	ShGLR2.4	STRE	AGGGG	143	5	-	Arabidopsis thaliana
Sh04_t008740	ShGLR2.4	G-box	GCCACGTGGA	1489	9	+	Arabidopsis thaliana	cis-acting regulatory element involved in light responsiveness
Sh04_t008740	ShGLR2.4	G-box	CACGTG	1491	6	-	Arabidopsis thaliana	cis-acting regulatory element involved in light responsiveness
Sh04_t008740	ShGLR2.4	WRE3	CCACCT	1411	6	-	Pisum sativum
Sh04_t008740	ShGLR2.4	Myb	CAACTG	1821	6	-	Arabidopsis thaliana
Sh04_t008740	ShGLR2.4	MYB-like sequence	TAACCA	893	6	-	Arabidopsis thaliana
Sh04_t008740	ShGLR2.4	CGTCA-motif	CGTCA	1232	5	-	Hordeum vulgare	cis-acting regulatory element involved in the MeJA-responsiveness
Sh04_t008740	ShGLR2.4	Box 4	ATTAAT	339	6	+	Petroselinum crispum	part of a conserved DNA module involved in light responsiveness
Sh04_t008740	ShGLR2.4	Box 4	ATTAAT	443	6	+	Petroselinum crispum	part of a conserved DNA module involved in light responsiveness
Sh04_t008740	ShGLR2.4	Myb-binding site	CAACAG	251	6	+	Nicotiana tabacum
Sh04_t008740	ShGLR2.4		motif_sequence	168	4	-	organism	short_function
Sh04_t008740	ShGLR2.4		motif_sequence	183	4	+	organism	short_function
Sh04_t008740	ShGLR2.4		motif_sequence	324	4	-	organism	short_function
Sh04_t008740	ShGLR2.4		motif_sequence	460	4	+	organism	short_function
Sh04_t008740	ShGLR2.4		motif_sequence	481	4	-	organism	short_function
Sh04_t008740	ShGLR2.4		motif_sequence	595	4	+	organism	short_function
Sh04_t008740	ShGLR2.4		motif_sequence	630	4	-	organism	short_function
Sh04_t008740	ShGLR2.4		motif_sequence	1079	4	+	organism	short_function
Sh04_t008740	ShGLR2.4		motif_sequence	1106	4	-	organism	short_function
Sh04_t008740	ShGLR2.4		motif_sequence	1359	4	-	organism	short_function
Sh04_t008740	ShGLR2.4		motif_sequence	1420	4	-	organism	short_function
Sh04_t008740	ShGLR2.4		motif_sequence	1452	4	-	organism	short_function
Sh04_t008740	ShGLR2.4		motif_sequence	1503	4	+	organism	short_function
Sh04_t008740	ShGLR2.4		motif_sequence	1543	4	+	organism	short_function
Sh04_t008740	ShGLR2.4		motif_sequence	1709	4	-	organism	short_function
Sh04_t008740	ShGLR2.4		motif_sequence	1777	4	-	organism	short_function
Sh04_t008740	ShGLR2.4		motif_sequence	1811	4	-	organism	short_function
Sh04_t008740	ShGLR2.4		motif_sequence	1874	4	+	organism	short_function
Sh04_t008740	ShGLR2.4		motif_sequence	1882	4	-	organism	short_function
Sh04_t008740	ShGLR2.4	G-Box	CACGTG	1491	6	-	Pisum sativum	cis-acting regulatory element involved in light responsiveness
Sh04_t008740	ShGLR2.4	as-1	TGACG	1232	5	+	Arabidopsis thaliana
Sh04_t008740	ShGLR2.4	MYB	CAACAG	251	6	+	Arabidopsis thaliana
Sh04_t008740	ShGLR2.4	MYB	TAACCA	893	6	-	Arabidopsis thaliana
Sh04_t008740	ShGLR2.4	Gap-box	CAAATGAA(A/G)A	209	9.5	-	Arabidopsis thaliana	part of a light responsive element
Sh04_t008740	ShGLR2.4	Gap-box	CAAATGAA(A/G)A	319	9.5	+	Arabidopsis thaliana	part of a light responsive element
Sh04_t008740	ShGLR2.4	TATA-box	TATAAAA	148	7	-	Pisum sativum	core promoter element around -30 of transcription start
Sh04_t008740	ShGLR2.4	TATA-box	TATAAA	149	6	-	Helianthus annuus	core promoter element around -30 of transcription start
Sh04_t008740	ShGLR2.4	TATA-box	TATATAA	150	7	-	Arabidopsis thaliana	core promoter element around -30 of transcription start
Sh04_t008740	ShGLR2.4	TATA-box	TATATA	151	6	+	Arabidopsis thaliana	core promoter element around -30 of transcription start
Sh04_t008740	ShGLR2.4	TATA-box	ATATAA	152	6	+	Brassica oleracea	core promoter element around -30 of transcription start
Sh04_t008740	ShGLR2.4	TATA-box	TATA	153	4	+	Arabidopsis thaliana	core promoter element around -30 of transcription start
Sh04_t008740	ShGLR2.4	TATA-box	ATATAA	240	6	+	Brassica oleracea	core promoter element around -30 of transcription start
Sh04_t008740	ShGLR2.4	TATA-box	TATA	241	4	+	Arabidopsis thaliana	core promoter element around -30 of transcription start
Sh04_t008740	ShGLR2.4	TATA-box	ccTATAAAaa	283	9	+	Arabidopsis thaliana	core promoter element around -30 of transcription start
Sh04_t008740	ShGLR2.4	TATA-box	ATATAA	284	6	+	Brassica oleracea	core promoter element around -30 of transcription start
Sh04_t008740	ShGLR2.4	TATA-box	TATA	285	4	+	Arabidopsis thaliana	core promoter element around -30 of transcription start
Sh04_t008740	ShGLR2.4	TATA-box	TATACA	309	6	-	Helianthus annuus	core promoter element around -30 of transcription start
Sh04_t008740	ShGLR2.4	TATA-box	TATA	311	4	+	Arabidopsis thaliana	core promoter element around -30 of transcription start
Sh04_t008740	ShGLR2.4	TATA-box	TATAAAA	333	7	-	Pisum sativum	core promoter element around -30 of transcription start
Sh04_t008740	ShGLR2.4	TATA-box	TATAAA	334	6	-	Helianthus annuus	core promoter element around -30 of transcription start
Sh04_t008740	ShGLR2.4	TATA-box	TATAA	335	5	-	Arabidopsis thaliana	core promoter element around -30 of transcription start
Sh04_t008740	ShGLR2.4	TATA-box	TATA	336	4	+	Arabidopsis thaliana	core promoter element around -30 of transcription start
Sh04_t008740	ShGLR2.4	TATA-box	TACAAAA	344	7	-	Oryza sativa	core promoter element around -30 of transcription start
Sh04_t008740	ShGLR2.4	TATA-box	TATA	364	4	+	Arabidopsis thaliana	core promoter element around -30 of transcription start
Sh04_t008740	ShGLR2.4	TATA-box	TACAAAA	517	7	-	Oryza sativa	core promoter element around -30 of transcription start
Sh04_t008740	ShGLR2.4	TATA-box	TATA	857	4	+	Arabidopsis thaliana	core promoter element around -30 of transcription start
Sh04_t008740	ShGLR2.4	TATA-box	TATA	1249	4	-	Arabidopsis thaliana	core promoter element around -30 of transcription start
Sh04_t008740	ShGLR2.4	TATA-box	TATA	1515	4	-	Arabidopsis thaliana	core promoter element around -30 of transcription start
Sh04_t008740	ShGLR2.4	TATA-box	ATATAT	1748	6	-	Brassica napus	core promoter element around -30 of transcription start
Sh04_t008740	ShGLR2.4	TATA-box	TATA	1749	4	-	Arabidopsis thaliana	core promoter element around -30 of transcription start
Sh04_t008740	ShGLR2.4	TATA-box	TATA	1891	4	-	Arabidopsis thaliana	core promoter element around -30 of transcription start
Sh04_t008740	ShGLR2.4	TATA-box	TATA	1946	4	-	Arabidopsis thaliana	core promoter element around -30 of transcription start
Sh04_t008740	ShGLR2.4	TGA-element	AACGAC	1320	6	+	Brassica oleracea	auxin-responsive element
Sh04_t008740	ShGLR2.4	MYC	CATTTG	213	6	+	Arabidopsis thaliana
Sh04_t008740	ShGLR2.4	MYC	CATTTG	319	6	-	Arabidopsis thaliana
Sh04_t008740	ShGLR2.4	MYC	CATTTG	848	6	+	Arabidopsis thaliana
Sh04_t008740	ShGLR2.4	MYC	CATTTG	889	6	-	Arabidopsis thaliana
Sh04_t008740	ShGLR2.4	MYC	CATTTG	958	6	-	Arabidopsis thaliana
Sh04_t008740	ShGLR2.4	MYC	CATTTG	1641	6	+	Arabidopsis thaliana
Sh04_t008740	ShGLR2.4	ABRE	CACGTG	1491	6	-	Arabidopsis thaliana	cis-acting element involved in the abscisic acid responsiveness
Sh04_t008740	ShGLR2.4	ABRE	ACGTG	1492	5	+	Arabidopsis thaliana	cis-acting element involved in the abscisic acid responsiveness
Sh04_t008740	ShGLR2.4	ARE	AAACCA	962	6	-	Zea mays	cis-acting regulatory element essential for the anaerobic induction
Sh04_t008740	ShGLR2.4	DRE core	GCCGAC	1477	6	+	Arabidopsis thaliana
Sh04_t008740	ShGLR2.4	AT-rich element	ATAGAAATCAA	1527	10	-	Glycine max	binding site of AT-rich DNA binding protein (ATBP-1)
Sh04_t008740	ShGLR2.4	SARE	TTCGACCATCTT	405	11	-	Nicotiana tabacum	cis-acting element involved in salicylic acid responsiveness
Sh04_t008740	ShGLR2.4	Unnamed__1	CGTGG	1490	5	-	Zea mays
Sh04_t008740	ShGLR2.4	Unnamed__4	CTCC	20	4	-	Petroselinum hortense
Sh04_t008740	ShGLR2.4	Unnamed__4	CTCC	49	4	+	Petroselinum hortense
Sh04_t008740	ShGLR2.4	Unnamed__4	CTCC	63	4	+	Petroselinum hortense
Sh04_t008740	ShGLR2.4	Unnamed__4	CTCC	85	4	+	Petroselinum hortense
Sh04_t008740	ShGLR2.4	Unnamed__4	CTCC	101	4	-	Petroselinum hortense
Sh04_t008740	ShGLR2.4	Unnamed__4	CTCC	106	4	-	Petroselinum hortense
Sh04_t008740	ShGLR2.4	Unnamed__4	CTCC	121	4	-	Petroselinum hortense
Sh04_t008740	ShGLR2.4	Unnamed__4	CTCC	127	4	-	Petroselinum hortense
Sh04_t008740	ShGLR2.4	Unnamed__4	CTCC	1051	4	-	Petroselinum hortense
Sh04_t008740	ShGLR2.4	Unnamed__4	CTCC	1359	4	-	Petroselinum hortense
Sh04_t008740	ShGLR2.4	Unnamed__4	CTCC	1397	4	-	Petroselinum hortense
Sh04_t008740	ShGLR2.4	Unnamed__4	CTCC	1510	4	+	Petroselinum hortense
Sh04_t008740	ShGLR2.4	Unnamed__4	CTCC	1519	4	+	Petroselinum hortense
Sh04_t008740	ShGLR2.4	Unnamed__4	CTCC	1694	4	+	Petroselinum hortense
Sh04_t008740	ShGLR2.4	Unnamed__4	CTCC	1735	4	-	Petroselinum hortense
Sh04_t008740	ShGLR2.4	Unnamed__4	CTCC	1811	4	-	Petroselinum hortense
Sh04_t008740	ShGLR2.4	CAT-box	GCCACT	685	6	-	Arabidopsis thaliana	cis-acting regulatory element related to meristem expression
Sh04_t008740	ShGLR2.4	GT1-motif	GGTTAA	1068	6	-	Arabidopsis thaliana	light responsive element
Sh04_t008740	ShGLR2.4	DRE1	ACCGAGA	675	7	-	Zea mays
Sh04_t008740	ShGLR2.4	GATA-motif	AAGATAAGATT	295	10	-	Arabidopsis thaliana	part of a light responsive element
Sh04_t008740	ShGLR2.4	TATA	TATAAAAT	241	8	+	Arabidopsis thaliana
Sh04_t008740	ShGLR2.4	AT~TATA-box	TATATAAA	149	8	-	Arabidopsis thaliana
Sh04_t008740	ShGLR2.4	AT~TATA-box	TATATA	151	6	+	Arabidopsis thaliana
Sh04_t008740	ShGLR2.4	MBS	CAACTG	1821	6	-	Arabidopsis thaliana	MYB binding site involved in drought-inducibility
Sh04_t008740	ShGLR2.4	TGACG-motif	TGACG	1232	5	+	Hordeum vulgare	cis-acting regulatory element involved in the MeJA-responsiveness
Sh04_t008740	ShGLR2.4	GCN4_motif	TGAGTCA	1904	7	-	Oryza sativa	cis-regulatory element involved in endosperm expression
Sh04_t008740	ShGLR2.4	W box	TTGACC	1041	6	-	Arabidopsis thaliana
Sh04_t008740	ShGLR2.4	W box	TTGACC	1551	6	-	Arabidopsis thaliana
Sh10_t006370	ShGLR2.5	MYB	TAACCA	161	6	-	Arabidopsis thaliana
Sh10_t006370	ShGLR2.5	MYB	CAACCA	181	6	+	Arabidopsis thaliana
Sh10_t006370	ShGLR2.5	MYB	CAACAG	459	6	-	Arabidopsis thaliana
Sh10_t006370	ShGLR2.5	MYB-like sequence	TAACCA	161	6	-	Arabidopsis thaliana
Sh10_t006370	ShGLR2.5	TATC-box	TATCCCA	905	7	-	Oryza sativa	cis-acting element involved in gibberellin-responsiveness
Sh10_t006370	ShGLR2.5	TATC-box	TATCCCA	1915	7	+	Oryza sativa	cis-acting element involved in gibberellin-responsiveness
Sh10_t006370	ShGLR2.5	Myb	TAACTG	1592	6	+	Arabidopsis thaliana
Sh10_t006370	ShGLR2.5	Myb	TAACTG	1960	6	-	Arabidopsis thaliana
Sh10_t006370	ShGLR2.5	STRE	AGGGG	84	5	-	Arabidopsis thaliana
Sh10_t006370	ShGLR2.5	STRE	AGGGG	168	5	-	Arabidopsis thaliana
Sh10_t006370	ShGLR2.5	STRE	AGGGG	193	5	-	Arabidopsis thaliana
Sh10_t006370	ShGLR2.5	STRE	AGGGG	720	5	-	Arabidopsis thaliana
Sh10_t006370	ShGLR2.5	STRE	AGGGG	962	5	+	Arabidopsis thaliana
Sh10_t006370	ShGLR2.5	STRE	AGGGG	1923	5	+	Arabidopsis thaliana
Sh10_t006370	ShGLR2.5	Sp1	GGGCGG	1718	6	+	Oryza sativa	light responsive element
Sh10_t006370	ShGLR2.5	CAAT-box	CAAT	149	4	-	Nicotiana glutinosa
Sh10_t006370	ShGLR2.5	CAAT-box	CAAAT	204	5	-	Pisum sativum	common cis-acting element in promoter and enhancer regions
Sh10_t006370	ShGLR2.5	CAAT-box	CAAT	274	4	+	Nicotiana glutinosa
Sh10_t006370	ShGLR2.5	CAAT-box	CAAT	317	4	+	Nicotiana glutinosa
Sh10_t006370	ShGLR2.5	CAAT-box	CAAT	361	4	+	Nicotiana glutinosa
Sh10_t006370	ShGLR2.5	CAAT-box	CAAT	363	4	-	Nicotiana glutinosa
Sh10_t006370	ShGLR2.5	CAAT-box	CAAT	372	4	-	Nicotiana glutinosa
Sh10_t006370	ShGLR2.5	CAAT-box	CAAT	378	4	-	Nicotiana glutinosa
Sh10_t006370	ShGLR2.5	CAAT-box	CAAT	492	4	-	Nicotiana glutinosa
Sh10_t006370	ShGLR2.5	CAAT-box	CAAT	581	4	+	Nicotiana glutinosa
Sh10_t006370	ShGLR2.5	CAAT-box	CAAT	733	4	+	Nicotiana glutinosa
Sh10_t006370	ShGLR2.5	CAAT-box	CCAAT	761	5	-	Arabidopsis thaliana	common cis-acting element in promoter and enhancer regions
Sh10_t006370	ShGLR2.5	CAAT-box	CAAAT	866	5	-	Pisum sativum	common cis-acting element in promoter and enhancer regions
Sh10_t006370	ShGLR2.5	CAAT-box	CCAAT	903	5	-	Arabidopsis thaliana	common cis-acting element in promoter and enhancer regions
Sh10_t006370	ShGLR2.5	CAAT-box	CAAT	911	4	-	Nicotiana glutinosa
Sh10_t006370	ShGLR2.5	CAAT-box	CAAT	923	4	-	Nicotiana glutinosa
Sh10_t006370	ShGLR2.5	CAAT-box	CAAT	931	4	-	Nicotiana glutinosa
Sh10_t006370	ShGLR2.5	CAAT-box	CAAT	979	4	+	Nicotiana glutinosa
Sh10_t006370	ShGLR2.5	CAAT-box	CAAT	1009	4	+	Nicotiana glutinosa
Sh10_t006370	ShGLR2.5	CAAT-box	CAAAT	1064	5	+	Pisum sativum	common cis-acting element in promoter and enhancer regions
Sh10_t006370	ShGLR2.5	CAAT-box	CAAAT	1117	5	-	Pisum sativum	common cis-acting element in promoter and enhancer regions
Sh10_t006370	ShGLR2.5	CAAT-box	CAAT	1320	4	+	Nicotiana glutinosa
Sh10_t006370	ShGLR2.5	CAAT-box	CAAT	1619	4	-	Nicotiana glutinosa
Sh10_t006370	ShGLR2.5	CAAT-box	CAAT	1666	4	-	Nicotiana glutinosa
Sh10_t006370	ShGLR2.5	CAAT-box	CAAT	1790	4	-	Nicotiana glutinosa
Sh10_t006370	ShGLR2.5	CAAT-box	CAAAT	1794	5	+	Pisum sativum	common cis-acting element in promoter and enhancer regions
Sh10_t006370	ShGLR2.5	CAAT-box	CAAT	1816	4	+	Nicotiana glutinosa
Sh10_t006370	ShGLR2.5	CAAT-box	CAAT	1852	4	-	Nicotiana glutinosa
Sh10_t006370	ShGLR2.5	CAAT-box	CAAT	1860	4	-	Nicotiana glutinosa
Sh10_t006370	ShGLR2.5	CAAT-box	CAAAT	1870	5	-	Pisum sativum	common cis-acting element in promoter and enhancer regions
Sh10_t006370	ShGLR2.5	CAAT-box	CAAT	1876	4	-	Nicotiana glutinosa
Sh10_t006370	ShGLR2.5	TCT-motif	TCTTAC	1506	6	-	Arabidopsis thaliana	part of a light responsive element
Sh10_t006370	ShGLR2.5	W box	TTGACC	206	6	+	Arabidopsis thaliana
Sh10_t006370	ShGLR2.5	W box	TTGACC	470	6	+	Arabidopsis thaliana
Sh10_t006370	ShGLR2.5	W box	TTGACC	1877	6	+	Arabidopsis thaliana
Sh10_t006370	ShGLR2.5	AT~TATA-box	TATATA	1042	6	-	Arabidopsis thaliana
Sh10_t006370	ShGLR2.5	AT~TATA-box	TATATAAA	1103	8	-	Arabidopsis thaliana
Sh10_t006370	ShGLR2.5	AT~TATA-box	TATATA	1105	6	-	Arabidopsis thaliana
Sh10_t006370	ShGLR2.5	TATA	TATAAAAT	1101	8	-	Arabidopsis thaliana
Sh10_t006370	ShGLR2.5	AE-box	AGAAACTT	1049	8	+	Arabidopsis thaliana	part of a module for light response
Sh10_t006370	ShGLR2.5	WUN-motif	AAATTTCTT	1865	9	-	Nicotiana glutinosa
Sh10_t006370	ShGLR2.5	GATA-motif	AAGATAAGATT	680	10	+	Arabidopsis thaliana	part of a light responsive element
Sh10_t006370	ShGLR2.5	GATA-motif	GATAGGG	1390	7	-	Pisum sativum	part of a light responsive element
Sh10_t006370	ShGLR2.5	GC-motif	CCCCCG	1701	6	-	Zea mays	enhancer-like element involved in anoxic specific inducibility
Sh10_t006370	ShGLR2.5	ARE	AAACCA	1093	6	+	Zea mays	cis-acting regulatory element essential for the anaerobic induction
Sh10_t006370	ShGLR2.5	ABRE	ACGTG	943	5	+	Arabidopsis thaliana	cis-acting element involved in the abscisic acid responsiveness
Sh10_t006370	ShGLR2.5	TGA-element	AACGAC	241	6	+	Brassica oleracea	auxin-responsive element
Sh10_t006370	ShGLR2.5	TGA-element	AACGAC	287	6	+	Brassica oleracea	auxin-responsive element
Sh10_t006370	ShGLR2.5	TGA-element	AACGAC	1760	6	+	Brassica oleracea	auxin-responsive element
Sh10_t006370	ShGLR2.5	MYC	CAATTG	361	6	+	Arabidopsis thaliana
Sh10_t006370	ShGLR2.5	TATA-box	TATA	197	4	+	Arabidopsis thaliana	core promoter element around -30 of transcription start
Sh10_t006370	ShGLR2.5	TATA-box	TATAA	247	5	-	Arabidopsis thaliana	core promoter element around -30 of transcription start
Sh10_t006370	ShGLR2.5	TATA-box	TATA	248	4	+	Arabidopsis thaliana	core promoter element around -30 of transcription start
Sh10_t006370	ShGLR2.5	TATA-box	ATATAA	310	6	+	Brassica oleracea	core promoter element around -30 of transcription start
Sh10_t006370	ShGLR2.5	TATA-box	TATA	311	4	+	Arabidopsis thaliana	core promoter element around -30 of transcription start
Sh10_t006370	ShGLR2.5	TATA-box	TATACA	643	6	-	Helianthus annuus	core promoter element around -30 of transcription start
Sh10_t006370	ShGLR2.5	TATA-box	TATA	645	4	+	Arabidopsis thaliana	core promoter element around -30 of transcription start
Sh10_t006370	ShGLR2.5	TATA-box	TATAAA	703	6	-	Helianthus annuus	core promoter element around -30 of transcription start
Sh10_t006370	ShGLR2.5	TATA-box	TATAA	704	5	-	Arabidopsis thaliana	core promoter element around -30 of transcription start
Sh10_t006370	ShGLR2.5	TATA-box	TATA	705	4	+	Arabidopsis thaliana	core promoter element around -30 of transcription start
Sh10_t006370	ShGLR2.5	TATA-box	TATATA	1042	6	-	Arabidopsis thaliana	core promoter element around -30 of transcription start
Sh10_t006370	ShGLR2.5	TATA-box	ATATAA	1043	6	+	Brassica oleracea	core promoter element around -30 of transcription start
Sh10_t006370	ShGLR2.5	TATA-box	TATA	1044	4	-	Arabidopsis thaliana	core promoter element around -30 of transcription start
Sh10_t006370	ShGLR2.5	TATA-box	TACAAAA	1089	7	+	Oryza sativa	core promoter element around -30 of transcription start
Sh10_t006370	ShGLR2.5	TATA-box	TATAAAA	1102	7	-	Pisum sativum	core promoter element around -30 of transcription start
Sh10_t006370	ShGLR2.5	TATA-box	TATAAA	1103	6	-	Helianthus annuus	core promoter element around -30 of transcription start
Sh10_t006370	ShGLR2.5	TATA-box	TATATAA	1104	7	-	Arabidopsis thaliana	core promoter element around -30 of transcription start
Sh10_t006370	ShGLR2.5	TATA-box	TATATA	1105	6	-	Arabidopsis thaliana	core promoter element around -30 of transcription start
Sh10_t006370	ShGLR2.5	TATA-box	ATATAA	1106	6	+	Brassica oleracea	core promoter element around -30 of transcription start
Sh10_t006370	ShGLR2.5	TATA-box	TATA	1107	4	-	Arabidopsis thaliana	core promoter element around -30 of transcription start
Sh10_t006370	ShGLR2.5	TATA-box	ccTATAAAaa	1684	9	-	Arabidopsis thaliana	core promoter element around -30 of transcription start
Sh10_t006370	ShGLR2.5	TATA-box	TATA	1802	4	-	Arabidopsis thaliana	core promoter element around -30 of transcription start
Sh10_t006370	ShGLR2.5	circadian	CAAAGATATC	438	9	-	Lycopersicon esculentum	cis-acting regulatory element involved in circadian control
Sh10_t006370	ShGLR2.5	LTR	CCGAAA	1582	6	-	Hordeum vulgare	cis-acting element involved in low-temperature responsiveness
Sh10_t006370	ShGLR2.5	G-Box	CACGTT	942	6	-	Pisum sativum	cis-acting regulatory element involved in light responsiveness
Sh10_t006370	ShGLR2.5	as-1	TGACG	1374	5	-	Arabidopsis thaliana
Sh10_t006370	ShGLR2.5	Myb-binding site	CAACAG	459	6	-	Nicotiana tabacum
Sh10_t006370	ShGLR2.5		motif_sequence	78	4	+	organism	short_function
Sh10_t006370	ShGLR2.5		motif_sequence	519	4	+	organism	short_function
Sh10_t006370	ShGLR2.5		motif_sequence	571	4	+	organism	short_function
Sh10_t006370	ShGLR2.5		motif_sequence	621	4	+	organism	short_function
Sh10_t006370	ShGLR2.5		motif_sequence	767	4	+	organism	short_function
Sh10_t006370	ShGLR2.5		motif_sequence	1027	4	+	organism	short_function
Sh10_t006370	ShGLR2.5		motif_sequence	1086	4	+	organism	short_function
Sh10_t006370	ShGLR2.5		motif_sequence	1343	4	-	organism	short_function
Sh10_t006370	ShGLR2.5		motif_sequence	1434	4	+	organism	short_function
Sh10_t006370	ShGLR2.5		motif_sequence	1491	4	+	organism	short_function
Sh10_t006370	ShGLR2.5		motif_sequence	1574	4	+	organism	short_function
Sh10_t006370	ShGLR2.5		motif_sequence	1723	4	-	organism	short_function
Sh10_t006370	ShGLR2.5	AT-rich sequence	TAAAATACT	1079	9	+	Pisum sativum	element for maximal elicitor-mediated activation (2copies)
Sh10_t006370	ShGLR2.5	CGTCA-motif	CGTCA	1374	5	+	Hordeum vulgare	cis-acting regulatory element involved in the MeJA-responsiveness
Sh10_t006370	ShGLR2.5	GARE-motif	TCTGTTG	458	7	+	Brassica oleracea	gibberellin-responsive element
Sh10_t006370	ShGLR2.5	ATC-motif	AGCTATCCA	124	9	+	Arabidopsis thaliana	part of a conserved DNA module involved in light responsiveness
Sh10_t006370	ShGLR2.5	ATC-motif	TGCTATCCA	753	9	+	Pisum sativum	part of a conserved DNA module involved in light responsiveness
Sh10_t006370	ShGLR2.5	GTGGC-motif	GATTCTGTGGC	1510	10	+	Spinacia oleracea	part of a light responsive element
Sh10_t006370	ShGLR2.5	MRE	AACCTAA	1075	7	+	Petroselinum crispum	MYB binding site involved in light responsiveness
Sh10_t006370	ShGLR2.5	WRE3	CCACCT	561	6	+	Pisum sativum
Sh10_t006370	ShGLR2.5	G-box	TAAACGTG	940	8	+	Brassica oleracea	cis-acting regulatory element involved in light responsiveness
Sh10_t006370	ShGLR2.5	G-box	CACGAC	1176	6	-	Zea mays	cis-acting regulatory element involved in light responsiveness
Sh10_t006370	ShGLR2.5	box S	AGCCACC	174	7	+	Arabidopsis thaliana
Sh10_t006370	ShGLR2.5	AAGAA-motif	GAAAGAA	770	7	-	Avena sativa
Sh10_t006370	ShGLR2.5	AAGAA-motif	gGTAAAGAAA	1609	9	+	Avena sativa
Sh10_t006370	ShGLR2.5	AAGAA-motif	GAAAGAA	1677	7	+	Avena sativa
Sh10_t006370	ShGLR2.5	AAGAA-motif	gGTAAAGAAA	1931	9	+	Avena sativa
Sh10_t006370	ShGLR2.5	TGACG-motif	TGACG	1374	5	-	Hordeum vulgare	cis-acting regulatory element involved in the MeJA-responsiveness
Sh10_t006370	ShGLR2.5	DRE1	ACCGAGA	625	7	+	Zea mays
Sh10_t006370	ShGLR2.5	DRE1	ACCGAGA	1350	7	+	Zea mays
Sh10_t006370	ShGLR2.5	Unnamed__4	CTCC	101	4	-	Petroselinum hortense
Sh10_t006370	ShGLR2.5	Unnamed__4	CTCC	211	4	+	Petroselinum hortense
Sh10_t006370	ShGLR2.5	Unnamed__4	CTCC	407	4	+	Petroselinum hortense
Sh10_t006370	ShGLR2.5	Unnamed__4	CTCC	521	4	+	Petroselinum hortense
Sh10_t006370	ShGLR2.5	Unnamed__4	CTCC	606	4	+	Petroselinum hortense
Sh10_t006370	ShGLR2.5	Unnamed__4	CTCC	618	4	+	Petroselinum hortense
Sh10_t006370	ShGLR2.5	Unnamed__4	CTCC	675	4	+	Petroselinum hortense
Sh10_t006370	ShGLR2.5	Unnamed__4	CTCC	693	4	-	Petroselinum hortense
Sh10_t006370	ShGLR2.5	Unnamed__4	CTCC	723	4	+	Petroselinum hortense
Sh10_t006370	ShGLR2.5	Unnamed__4	CTCC	728	4	+	Petroselinum hortense
Sh10_t006370	ShGLR2.5	Unnamed__4	CTCC	739	4	+	Petroselinum hortense
Sh10_t006370	ShGLR2.5	Unnamed__4	CTCC	796	4	-	Petroselinum hortense
Sh10_t006370	ShGLR2.5	Unnamed__4	CTCC	996	4	+	Petroselinum hortense
Sh10_t006370	ShGLR2.5	Unnamed__4	CTCC	1189	4	+	Petroselinum hortense
Sh10_t006370	ShGLR2.5	Unnamed__4	CTCC	1205	4	-	Petroselinum hortense
Sh10_t006370	ShGLR2.5	Unnamed__4	CTCC	1371	4	+	Petroselinum hortense
Sh10_t006370	ShGLR2.5	Unnamed__4	CTCC	1426	4	+	Petroselinum hortense
Sh10_t006370	ShGLR2.5	Unnamed__4	CTCC	1493	4	+	Petroselinum hortense
Sh10_t006370	ShGLR2.5	Unnamed__4	CTCC	1521	4	+	Petroselinum hortense
Sh10_t006370	ShGLR2.5	Unnamed__4	CTCC	1652	4	+	Petroselinum hortense
Sh10_t006370	ShGLR2.5	Unnamed__4	CTCC	1723	4	-	Petroselinum hortense
Sh10_t006370	ShGLR2.5	Unnamed__4	CTCC	1909	4	+	Petroselinum hortense
Sh10_t006370	ShGLR2.5	Unnamed__4	CTCC	1944	4	-	Petroselinum hortense
Sh10_t006370	ShGLR2.5	CAT-box	GCCACT	1170	6	-	Arabidopsis thaliana	cis-acting regulatory element related to meristem expression
Sh10_t006370	ShGLR2.5	CAT-box	GCCACT	1184	6	-	Arabidopsis thaliana	cis-acting regulatory element related to meristem expression
Sh10_t006370	ShGLR2.5	Unnamed__1	CGTGG	256	5	-	Zea mays
Sh10_t006370	ShGLR2.5	Unnamed__1	CGTGG	1022	5	-	Zea mays
Sh10_t006370	ShGLR2.5	Unnamed__1	CGTGG	1178	5	+	Zea mays
Sh10_t006370	ShGLR2.5	Unnamed__1	CGTGG	1766	5	-	Zea mays
Sh10_t006370	ShGLR2.5	OCT	CGCGGATC	1443	8	-	Zea mays
Sh10_t006370	ShGLR2.5	Unnamed__2	CCCCGG	1700	6	-	Zea mays
Sh10_t015980	ShGLR3.2	Pc-CMA2a	CAGCCAATCACAG	487	12	-	Pisum sativum	part of a light responsive element
Sh10_t015980	ShGLR3.2	MYB recognition site	CCGTTG	1365	6	-	Arabidopsis thaliana
Sh10_t015980	ShGLR3.2	GT1-motif	GGTTAA	302	6	+	Arabidopsis thaliana	light responsive element
Sh10_t015980	ShGLR3.2	Unnamed__4	CTCC	415	4	+	Petroselinum hortense
Sh10_t015980	ShGLR3.2	Unnamed__4	CTCC	762	4	-	Petroselinum hortense
Sh10_t015980	ShGLR3.2	Unnamed__4	CTCC	768	4	-	Petroselinum hortense
Sh10_t015980	ShGLR3.2	Unnamed__4	CTCC	899	4	+	Petroselinum hortense
Sh10_t015980	ShGLR3.2	Unnamed__4	CTCC	1003	4	+	Petroselinum hortense
Sh10_t015980	ShGLR3.2	Unnamed__4	CTCC	1097	4	+	Petroselinum hortense
Sh10_t015980	ShGLR3.2	Unnamed__4	CTCC	1173	4	+	Petroselinum hortense
Sh10_t015980	ShGLR3.2	Unnamed__4	CTCC	1229	4	+	Petroselinum hortense
Sh10_t015980	ShGLR3.2	Unnamed__4	CTCC	1243	4	+	Petroselinum hortense
Sh10_t015980	ShGLR3.2	Unnamed__4	CTCC	1264	4	+	Petroselinum hortense
Sh10_t015980	ShGLR3.2	Unnamed__4	CTCC	1381	4	-	Petroselinum hortense
Sh10_t015980	ShGLR3.2	Unnamed__4	CTCC	1445	4	+	Petroselinum hortense
Sh10_t015980	ShGLR3.2	Unnamed__4	CTCC	1546	4	+	Petroselinum hortense
Sh10_t015980	ShGLR3.2	Unnamed__4	CTCC	1549	4	+	Petroselinum hortense
Sh10_t015980	ShGLR3.2	Unnamed__4	CTCC	1552	4	+	Petroselinum hortense
Sh10_t015980	ShGLR3.2	Unnamed__4	CTCC	1561	4	+	Petroselinum hortense
Sh10_t015980	ShGLR3.2	Unnamed__4	CTCC	1575	4	+	Petroselinum hortense
Sh10_t015980	ShGLR3.2	Unnamed__4	CTCC	1578	4	+	Petroselinum hortense
Sh10_t015980	ShGLR3.2	Unnamed__4	CTCC	1622	4	+	Petroselinum hortense
Sh10_t015980	ShGLR3.2	Unnamed__4	CTCC	1634	4	+	Petroselinum hortense
Sh10_t015980	ShGLR3.2	Unnamed__4	CTCC	1671	4	+	Petroselinum hortense
Sh10_t015980	ShGLR3.2	Unnamed__4	CTCC	1737	4	+	Petroselinum hortense
Sh10_t015980	ShGLR3.2	Unnamed__4	CTCC	1740	4	+	Petroselinum hortense
Sh10_t015980	ShGLR3.2	Unnamed__4	CTCC	1743	4	+	Petroselinum hortense
Sh10_t015980	ShGLR3.2	Unnamed__4	CTCC	1752	4	+	Petroselinum hortense
Sh10_t015980	ShGLR3.2	Unnamed__4	CTCC	1766	4	+	Petroselinum hortense
Sh10_t015980	ShGLR3.2	Unnamed__4	CTCC	1769	4	+	Petroselinum hortense
Sh10_t015980	ShGLR3.2	Unnamed__4	CTCC	1813	4	+	Petroselinum hortense
Sh10_t015980	ShGLR3.2	Unnamed__4	CTCC	1825	4	+	Petroselinum hortense
Sh10_t015980	ShGLR3.2	Unnamed__4	CTCC	1862	4	+	Petroselinum hortense
Sh10_t015980	ShGLR3.2	Unnamed__4	CTCC	1936	4	-	Petroselinum hortense
Sh10_t015980	ShGLR3.2	Unnamed__4	CTCC	1942	4	-	Petroselinum hortense
Sh10_t015980	ShGLR3.2	TGACG-motif	TGACG	829	5	-	Hordeum vulgare	cis-acting regulatory element involved in the MeJA-responsiveness
Sh10_t015980	ShGLR3.2	MBS	CAACTG	360	6	+	Arabidopsis thaliana	MYB binding site involved in drought-inducibility
Sh10_t015980	ShGLR3.2	ABRE	GCAACGTGTC	976	9	-	Hordeum vulgare	cis-acting element involved in the abscisic acid responsiveness
Sh10_t015980	ShGLR3.2	ABRE	CACGTG	978	6	+	Arabidopsis thaliana	cis-acting element involved in the abscisic acid responsiveness
Sh10_t015980	ShGLR3.2	ABRE	ACGTG	979	5	+	Arabidopsis thaliana	cis-acting element involved in the abscisic acid responsiveness
Sh10_t015980	ShGLR3.2	MYC	CATTTG	275	6	-	Arabidopsis thaliana
Sh10_t015980	ShGLR3.2	MYC	CATGTG	1325	6	-	Arabidopsis thaliana
Sh10_t015980	ShGLR3.2	Unnamed__2	CCCCGG	1302	6	+	Zea mays
Sh10_t015980	ShGLR3.2	Unnamed__2	CCCCGG	1636	6	+	Zea mays
Sh10_t015980	ShGLR3.2	Unnamed__2	CCCCGG	1827	6	+	Zea mays
Sh10_t015980	ShGLR3.2	TATA-box	ATATAA	61	6	+	Brassica oleracea	core promoter element around -30 of transcription start
Sh10_t015980	ShGLR3.2	TATA-box	TATA	62	4	+	Arabidopsis thaliana	core promoter element around -30 of transcription start
Sh10_t015980	ShGLR3.2	TATA-box	TATACA	97	6	-	Helianthus annuus	core promoter element around -30 of transcription start
Sh10_t015980	ShGLR3.2	TATA-box	TATA	99	4	+	Arabidopsis thaliana	core promoter element around -30 of transcription start
Sh10_t015980	ShGLR3.2	TATA-box	ccTATAAAaa	135	9	-	Arabidopsis thaliana	core promoter element around -30 of transcription start
Sh10_t015980	ShGLR3.2	TATA-box	TATAAAA	136	7	-	Pisum sativum	core promoter element around -30 of transcription start
Sh10_t015980	ShGLR3.2	TATA-box	TATAAA	137	6	-	Helianthus annuus	core promoter element around -30 of transcription start
Sh10_t015980	ShGLR3.2	TATA-box	TATAA	138	5	-	Arabidopsis thaliana	core promoter element around -30 of transcription start
Sh10_t015980	ShGLR3.2	TATA-box	TATA	139	4	+	Arabidopsis thaliana	core promoter element around -30 of transcription start
Sh10_t015980	ShGLR3.2	TATA-box	TATAAAA	155	7	-	Pisum sativum	core promoter element around -30 of transcription start
Sh10_t015980	ShGLR3.2	TATA-box	TATAAA	156	6	-	Helianthus annuus	core promoter element around -30 of transcription start
Sh10_t015980	ShGLR3.2	TATA-box	TATAA	157	5	-	Arabidopsis thaliana	core promoter element around -30 of transcription start
Sh10_t015980	ShGLR3.2	TATA-box	TATA	158	4	+	Arabidopsis thaliana	core promoter element around -30 of transcription start
Sh10_t015980	ShGLR3.2	TATA-box	TATA	163	4	+	Arabidopsis thaliana	core promoter element around -30 of transcription start
Sh10_t015980	ShGLR3.2	TATA-box	ccTATAAAaa	294	9	-	Arabidopsis thaliana	core promoter element around -30 of transcription start
Sh10_t015980	ShGLR3.2	TATA-box	TATA	1135	4	-	Arabidopsis thaliana	core promoter element around -30 of transcription start
Sh10_t015980	ShGLR3.2	TATA-box	ATTATA	1662	6	+	Brassica napus	core promoter element around -30 of transcription start
Sh10_t015980	ShGLR3.2	TATA-box	TATAA	1663	5	-	Arabidopsis thaliana	core promoter element around -30 of transcription start
Sh10_t015980	ShGLR3.2	TATA-box	TATA	1664	4	-	Arabidopsis thaliana	core promoter element around -30 of transcription start
Sh10_t015980	ShGLR3.2	TATA-box	ATTATA	1853	6	+	Brassica napus	core promoter element around -30 of transcription start
Sh10_t015980	ShGLR3.2	TATA-box	TATAA	1854	5	-	Arabidopsis thaliana	core promoter element around -30 of transcription start
Sh10_t015980	ShGLR3.2	TATA-box	TATA	1855	4	-	Arabidopsis thaliana	core promoter element around -30 of transcription start
Sh10_t015980	ShGLR3.2	TCA	TCATCTTCAT	1098	9	+	Pisum sativum
Sh10_t015980	ShGLR3.2	Unnamed__1	GCCACGTGGC	976	9	+	Petunia sp.
Sh10_t015980	ShGLR3.2	Unnamed__1	CGTGG	980	5	+	Zea mays
Sh10_t015980	ShGLR3.2	Unnamed__1	CGTGG	1210	5	-	Zea mays
Sh10_t015980	ShGLR3.2	DRE core	GCCGAC	392	6	-	Arabidopsis thaliana
Sh10_t015980	ShGLR3.2	DRE core	GCCGAC	1974	6	-	Arabidopsis thaliana
Sh10_t015980	ShGLR3.2		motif_sequence	564	4	-	organism	short_function
Sh10_t015980	ShGLR3.2		motif_sequence	797	4	+	organism	short_function
Sh10_t015980	ShGLR3.2		motif_sequence	822	4	+	organism	short_function
Sh10_t015980	ShGLR3.2		motif_sequence	837	4	-	organism	short_function
Sh10_t015980	ShGLR3.2		motif_sequence	1069	4	+	organism	short_function
Sh10_t015980	ShGLR3.2		motif_sequence	1075	4	+	organism	short_function
Sh10_t015980	ShGLR3.2		motif_sequence	1077	4	-	organism	short_function
Sh10_t015980	ShGLR3.2		motif_sequence	1100	4	+	organism	short_function
Sh10_t015980	ShGLR3.2		motif_sequence	1128	4	+	organism	short_function
Sh10_t015980	ShGLR3.2		motif_sequence	1236	4	+	organism	short_function
Sh10_t015980	ShGLR3.2		motif_sequence	1324	4	-	organism	short_function
Sh10_t015980	ShGLR3.2		motif_sequence	1425	4	+	organism	short_function
Sh10_t015980	ShGLR3.2		motif_sequence	1936	4	-	organism	short_function
Sh10_t015980	ShGLR3.2	Myb-binding site	CAACAG	51	6	-	Nicotiana tabacum
Sh10_t015980	ShGLR3.2	Myb-binding site	CAACAG	1596	6	+	Nicotiana tabacum
Sh10_t015980	ShGLR3.2	Myb-binding site	CAACAG	1787	6	+	Nicotiana tabacum
Sh10_t015980	ShGLR3.2	CGTCA-motif	CGTCA	829	5	+	Hordeum vulgare	cis-acting regulatory element involved in the MeJA-responsiveness
Sh10_t015980	ShGLR3.2	CCAAT-box	CAACGG	1365	6	+	Hordeum vulgare	MYBHv1 binding site
Sh10_t015980	ShGLR3.2	MYB-like sequence	TAACCA	1277	6	+	Arabidopsis thaliana
Sh10_t015980	ShGLR3.2	MYB	CAACAG	51	6	-	Arabidopsis thaliana
Sh10_t015980	ShGLR3.2	MYB	CAACCA	425	6	-	Arabidopsis thaliana
Sh10_t015980	ShGLR3.2	MYB	TAACCA	1277	6	+	Arabidopsis thaliana
Sh10_t015980	ShGLR3.2	MYB	CAACAG	1596	6	+	Arabidopsis thaliana
Sh10_t015980	ShGLR3.2	MYB	CAACAG	1787	6	+	Arabidopsis thaliana
Sh10_t015980	ShGLR3.2	LTR	CCGAAA	1144	6	+	Hordeum vulgare	cis-acting element involved in low-temperature responsiveness
Sh10_t015980	ShGLR3.2	as-1	TGACG	829	5	-	Arabidopsis thaliana
Sh10_t015980	ShGLR3.2	G-Box	CACGTG	978	6	+	Pisum sativum	cis-acting regulatory element involved in light responsiveness
Sh10_t015980	ShGLR3.2	G-box	ACACGTGGC	977	9	+	Brassica napus	cis-acting regulatory element involved in light responsiveness
Sh10_t015980	ShGLR3.2	G-box	CACGTG	978	6	+	Arabidopsis thaliana	cis-acting regulatory element involved in light responsiveness
Sh10_t015980	ShGLR3.2	Sp1	GGGCGG	1656	6	-	Oryza sativa	light responsive element
Sh10_t015980	ShGLR3.2	Sp1	GGGCGG	1847	6	-	Oryza sativa	light responsive element
Sh10_t015980	ShGLR3.2	I-box	TGATAATGT	708	9	-	Solanum tuberosum	part of a light responsive element
Sh10_t015980	ShGLR3.2	STRE	AGGGG	962	5	+	Arabidopsis thaliana
Sh10_t015980	ShGLR3.2	STRE	AGGGG	991	5	-	Arabidopsis thaliana
Sh10_t015980	ShGLR3.2	STRE	AGGGG	1292	5	-	Arabidopsis thaliana
Sh10_t015980	ShGLR3.2	STRE	AGGGG	1580	5	-	Arabidopsis thaliana
Sh10_t015980	ShGLR3.2	STRE	AGGGG	1624	5	-	Arabidopsis thaliana
Sh10_t015980	ShGLR3.2	STRE	AGGGG	1771	5	-	Arabidopsis thaliana
Sh10_t015980	ShGLR3.2	STRE	AGGGG	1815	5	-	Arabidopsis thaliana
Sh10_t015980	ShGLR3.2	CAAT-box	CCAAT	58	5	+	Arabidopsis thaliana	common cis-acting element in promoter and enhancer regions
Sh10_t015980	ShGLR3.2	CAAT-box	CAAT	59	4	+	Nicotiana glutinosa
Sh10_t015980	ShGLR3.2	CAAT-box	CAAT	207	4	-	Nicotiana glutinosa
Sh10_t015980	ShGLR3.2	CAAT-box	CAAAT	275	5	+	Pisum sativum	common cis-acting element in promoter and enhancer regions
Sh10_t015980	ShGLR3.2	CAAT-box	CAAT	321	4	+	Nicotiana glutinosa
Sh10_t015980	ShGLR3.2	CAAT-box	CAAT	332	4	-	Nicotiana glutinosa
Sh10_t015980	ShGLR3.2	CAAT-box	CCAAT	417	5	+	Arabidopsis thaliana	common cis-acting element in promoter and enhancer regions
Sh10_t015980	ShGLR3.2	CAAT-box	CAAT	418	4	+	Nicotiana glutinosa
Sh10_t015980	ShGLR3.2	CAAT-box	CCAAT	443	5	-	Arabidopsis thaliana	common cis-acting element in promoter and enhancer regions
Sh10_t015980	ShGLR3.2	CAAT-box	CCAAT	503	5	-	Arabidopsis thaliana	common cis-acting element in promoter and enhancer regions
Sh10_t015980	ShGLR3.2	CAAT-box	CCAAT	556	5	-	Arabidopsis thaliana	common cis-acting element in promoter and enhancer regions
Sh10_t015980	ShGLR3.2	CAAT-box	CCAAT	652	5	-	Arabidopsis thaliana	common cis-acting element in promoter and enhancer regions
Sh10_t015980	ShGLR3.2	CAAT-box	CAAAT	915	5	-	Pisum sativum	common cis-acting element in promoter and enhancer regions
Sh10_t015980	ShGLR3.2	CAAT-box	CCAAT	1005	5	+	Arabidopsis thaliana	common cis-acting element in promoter and enhancer regions
Sh10_t015980	ShGLR3.2	CAAT-box	CAAT	1006	4	+	Nicotiana glutinosa
Sh10_t015980	ShGLR3.2	CAAT-box	CAAT	1118	4	+	Nicotiana glutinosa
Sh10_t015980	ShGLR3.2	CAAT-box	CAAT	1253	4	+	Nicotiana glutinosa
Sh10_t015980	ShGLR3.2	CAAT-box	CAAT	1649	4	+	Nicotiana glutinosa
Sh10_t015980	ShGLR3.2	CAAT-box	CAAT	1667	4	-	Nicotiana glutinosa
Sh10_t015980	ShGLR3.2	CAAT-box	CAAT	1840	4	+	Nicotiana glutinosa
Sh10_t015980	ShGLR3.2	CAAT-box	CAAT	1858	4	-	Nicotiana glutinosa
Sh10_t015980	ShGLR3.2	GARE-motif	TCTGTTG	50	7	+	Brassica oleracea	gibberellin-responsive element
Sh10_t015980	ShGLR3.2	Myb	CAACTG	360	6	+	Arabidopsis thaliana
Sh10_t015980	ShGLR3.2	WRE3	CCACCT	1390	6	-	Pisum sativum
Sh10_t015980	ShGLR3.2	WRE3	CCACCT	1458	6	+	Pisum sativum
Sh10_t015980	ShGLR3.2	WRE3	CCACCT	1476	6	+	Pisum sativum
Sh10_t015980	ShGLR3.2	WRE3	CCACCT	1618	6	+	Pisum sativum
Sh10_t015980	ShGLR3.2	WRE3	CCACCT	1809	6	+	Pisum sativum
Sh10_t016000	ShGLR3.3	G-box	CAGACGTGGCA	34	10	+	Nicotiana plumbaginifolia	cis-acting regulatory element involved in light responsiveness
Sh10_t016000	ShGLR3.3	G-box	CACGTC	36	6	-	Zea mays	cis-acting regulatory element involved in light responsiveness
Sh10_t016000	ShGLR3.3	G-box	TACGTG	555	6	+	Arabidopsis thaliana	cis-acting regulatory element involved in light responsiveness
Sh10_t016000	ShGLR3.3	G-box	CACGAC	1352	6	+	Zea mays	cis-acting regulatory element involved in light responsiveness
Sh10_t016000	ShGLR3.3	G-box	CACGAC	1724	6	+	Zea mays	cis-acting regulatory element involved in light responsiveness
Sh10_t016000	ShGLR3.3	G-box	CACGTC	1738	6	+	Zea mays	cis-acting regulatory element involved in light responsiveness
Sh10_t016000	ShGLR3.3	ABRE4	CACGTA	555	6	-	Zea mays
Sh10_t016000	ShGLR3.3	I-box	AAGATAAGGCT	1513	10	-	Gossypium hirsutum	part of a light responsive element
Sh10_t016000	ShGLR3.3	AAGAA-motif	GAAAGAA	399	7	-	Avena sativa
Sh10_t016000	ShGLR3.3	AAGAA-motif	GAAAGAA	1494	7	-	Avena sativa
Sh10_t016000	ShGLR3.3	A-box	CCGTCC	571	6	-	Petroselinum crispum	cis-acting regulatory element
Sh10_t016000	ShGLR3.3	A-box	CCGTCC	1678	6	+	Petroselinum crispum	cis-acting regulatory element
Sh10_t016000	ShGLR3.3	WRE3	CCACCT	437	6	+	Pisum sativum
Sh10_t016000	ShGLR3.3		motif_sequence	57	4	+	organism	short_function
Sh10_t016000	ShGLR3.3		motif_sequence	275	4	+	organism	short_function
Sh10_t016000	ShGLR3.3		motif_sequence	497	4	-	organism	short_function
Sh10_t016000	ShGLR3.3		motif_sequence	504	4	+	organism	short_function
Sh10_t016000	ShGLR3.3		motif_sequence	716	4	+	organism	short_function
Sh10_t016000	ShGLR3.3		motif_sequence	787	4	+	organism	short_function
Sh10_t016000	ShGLR3.3		motif_sequence	878	4	-	organism	short_function
Sh10_t016000	ShGLR3.3		motif_sequence	927	4	+	organism	short_function
Sh10_t016000	ShGLR3.3		motif_sequence	988	4	+	organism	short_function
Sh10_t016000	ShGLR3.3		motif_sequence	1019	4	+	organism	short_function
Sh10_t016000	ShGLR3.3		motif_sequence	1204	4	+	organism	short_function
Sh10_t016000	ShGLR3.3		motif_sequence	1303	4	-	organism	short_function
Sh10_t016000	ShGLR3.3		motif_sequence	1388	4	-	organism	short_function
Sh10_t016000	ShGLR3.3		motif_sequence	1561	4	+	organism	short_function
Sh10_t016000	ShGLR3.3		motif_sequence	1604	4	-	organism	short_function
Sh10_t016000	ShGLR3.3		motif_sequence	1637	4	-	organism	short_function
Sh10_t016000	ShGLR3.3		motif_sequence	1871	4	+	organism	short_function
Sh10_t016000	ShGLR3.3	CGTCA-motif	CGTCA	1146	5	+	Hordeum vulgare	cis-acting regulatory element involved in the MeJA-responsiveness
Sh10_t016000	ShGLR3.3	CGTCA-motif	CGTCA	1746	5	+	Hordeum vulgare	cis-acting regulatory element involved in the MeJA-responsiveness
Sh10_t016000	ShGLR3.3	CGTCA-motif	CGTCA	1980	5	-	Hordeum vulgare	cis-acting regulatory element involved in the MeJA-responsiveness
Sh10_t016000	ShGLR3.3	3-AF3 binding site	CACTATCTAAC	420	10	-	Pisum sativum	part of a conserved DNA module array (CMA3)
Sh10_t016000	ShGLR3.3	LTR	CCGAAA	262	6	+	Hordeum vulgare	cis-acting element involved in low-temperature responsiveness
Sh10_t016000	ShGLR3.3	LTR	CCGAAA	1991	6	-	Hordeum vulgare	cis-acting element involved in low-temperature responsiveness
Sh10_t016000	ShGLR3.3	as-1	TGACG	1146	5	-	Arabidopsis thaliana
Sh10_t016000	ShGLR3.3	as-1	TGACG	1746	5	-	Arabidopsis thaliana
Sh10_t016000	ShGLR3.3	as-1	TGACG	1980	5	+	Arabidopsis thaliana
Sh10_t016000	ShGLR3.3	TCA	TCATCTTCAT	349	9	-	Pisum sativum
Sh10_t016000	ShGLR3.3	ABRE3a	TACGTG	555	6	+	Zea mays
Sh10_t016000	ShGLR3.3	Unnamed__1	CGTGG	38	5	+	Zea mays
Sh10_t016000	ShGLR3.3	Unnamed__1	CGTGG	225	5	+	Zea mays
Sh10_t016000	ShGLR3.3	Unnamed__1	CGTGG	557	5	+	Zea mays
Sh10_t016000	ShGLR3.3	Unnamed__1	CGTGG	730	5	+	Zea mays
Sh10_t016000	ShGLR3.3	Unnamed__1	CGTGG	760	5	+	Zea mays
Sh10_t016000	ShGLR3.3	Unnamed__1	CGTGG	983	5	-	Zea mays
Sh10_t016000	ShGLR3.3	Unnamed__1	CGTGG	1719	5	-	Zea mays
Sh10_t016000	ShGLR3.3	3-AF1 binding site	TAAGAGAGGAA	175	10	-	Solanum tuberosum	light responsive element
Sh10_t016000	ShGLR3.3	DRE core	GCCGAC	114	6	-	Arabidopsis thaliana
Sh10_t016000	ShGLR3.3	DRE core	GCCGAC	1741	6	-	Arabidopsis thaliana
Sh10_t016000	ShGLR3.3	MSA-like	TCCAACGGT	866	9	-	Catharanthus roseus	cis-acting element involved in cell cycle regulation
Sh10_t016000	ShGLR3.3	CAT-box	GCCACT	21	6	+	Arabidopsis thaliana	cis-acting regulatory element related to meristem expression
Sh10_t016000	ShGLR3.3	CAT-box	GCCACT	1917	6	+	Arabidopsis thaliana	cis-acting regulatory element related to meristem expression
Sh10_t016000	ShGLR3.3	Unnamed__4	CTCC	14	4	-	Petroselinum hortense
Sh10_t016000	ShGLR3.3	Unnamed__4	CTCC	25	4	+	Petroselinum hortense
Sh10_t016000	ShGLR3.3	Unnamed__4	CTCC	49	4	+	Petroselinum hortense
Sh10_t016000	ShGLR3.3	Unnamed__4	CTCC	59	4	+	Petroselinum hortense
Sh10_t016000	ShGLR3.3	Unnamed__4	CTCC	613	4	-	Petroselinum hortense
Sh10_t016000	ShGLR3.3	Unnamed__4	CTCC	718	4	+	Petroselinum hortense
Sh10_t016000	ShGLR3.3	Unnamed__4	CTCC	721	4	+	Petroselinum hortense
Sh10_t016000	ShGLR3.3	Unnamed__4	CTCC	784	4	+	Petroselinum hortense
Sh10_t016000	ShGLR3.3	Unnamed__4	CTCC	1064	4	-	Petroselinum hortense
Sh10_t016000	ShGLR3.3	Unnamed__4	CTCC	1072	4	-	Petroselinum hortense
Sh10_t016000	ShGLR3.3	Unnamed__4	CTCC	1230	4	+	Petroselinum hortense
Sh10_t016000	ShGLR3.3	Unnamed__4	CTCC	1237	4	+	Petroselinum hortense
Sh10_t016000	ShGLR3.3	Unnamed__4	CTCC	1308	4	-	Petroselinum hortense
Sh10_t016000	ShGLR3.3	Unnamed__4	CTCC	1311	4	-	Petroselinum hortense
Sh10_t016000	ShGLR3.3	Unnamed__4	CTCC	1375	4	-	Petroselinum hortense
Sh10_t016000	ShGLR3.3	Unnamed__4	CTCC	1393	4	-	Petroselinum hortense
Sh10_t016000	ShGLR3.3	Unnamed__4	CTCC	1487	4	-	Petroselinum hortense
Sh10_t016000	ShGLR3.3	Unnamed__4	CTCC	1630	4	-	Petroselinum hortense
Sh10_t016000	ShGLR3.3	Unnamed__4	CTCC	1710	4	+	Petroselinum hortense
Sh10_t016000	ShGLR3.3	Unnamed__4	CTCC	1825	4	+	Petroselinum hortense
Sh10_t016000	ShGLR3.3	Unnamed__4	CTCC	1930	4	+	Petroselinum hortense
Sh10_t016000	ShGLR3.3	Unnamed__4	CTCC	1933	4	+	Petroselinum hortense
Sh10_t016000	ShGLR3.3	Unnamed__4	CTCC	1970	4	+	Petroselinum hortense
Sh10_t016000	ShGLR3.3	Unnamed__4	CTCC	1985	4	+	Petroselinum hortense
Sh10_t016000	ShGLR3.3	P-box	CCTTTTG	1455	7	+	Oryza sativa	gibberellin-responsive element
Sh10_t016000	ShGLR3.3	TGACG-motif	TGACG	1146	5	-	Hordeum vulgare	cis-acting regulatory element involved in the MeJA-responsiveness
Sh10_t016000	ShGLR3.3	TGACG-motif	TGACG	1746	5	-	Hordeum vulgare	cis-acting regulatory element involved in the MeJA-responsiveness
Sh10_t016000	ShGLR3.3	TGACG-motif	TGACG	1980	5	+	Hordeum vulgare	cis-acting regulatory element involved in the MeJA-responsiveness
Sh10_t016000	ShGLR3.3	MBS	CAACTG	1418	6	-	Arabidopsis thaliana	MYB binding site involved in drought-inducibility
Sh10_t016000	ShGLR3.3	Sp1	GGGCGG	1687	6	+	Oryza sativa	light responsive element
Sh10_t016000	ShGLR3.3	STRE	AGGGG	149	5	-	Arabidopsis thaliana
Sh10_t016000	ShGLR3.3	STRE	AGGGG	248	5	+	Arabidopsis thaliana
Sh10_t016000	ShGLR3.3	STRE	AGGGG	1822	5	-	Arabidopsis thaliana
Sh10_t016000	ShGLR3.3	TCT-motif	TCTTAC	1337	6	-	Arabidopsis thaliana	part of a light responsive element
Sh10_t016000	ShGLR3.3	CAAT-box	CCAAT	99	5	-	Arabidopsis thaliana	common cis-acting element in promoter and enhancer regions
Sh10_t016000	ShGLR3.3	CAAT-box	CAAAT	163	5	+	Pisum sativum	common cis-acting element in promoter and enhancer regions
Sh10_t016000	ShGLR3.3	CAAT-box	CAAAT	346	5	+	Pisum sativum	common cis-acting element in promoter and enhancer regions
Sh10_t016000	ShGLR3.3	CAAT-box	CCAAT	521	5	-	Arabidopsis thaliana	common cis-acting element in promoter and enhancer regions
Sh10_t016000	ShGLR3.3	CAAT-box	CAAT	735	4	+	Nicotiana glutinosa
Sh10_t016000	ShGLR3.3	CAAT-box	CAAT	796	4	-	Nicotiana glutinosa
Sh10_t016000	ShGLR3.3	CAAT-box	CCAAT	803	5	-	Arabidopsis thaliana	common cis-acting element in promoter and enhancer regions
Sh10_t016000	ShGLR3.3	CAAT-box	CAAAT	857	5	+	Pisum sativum	common cis-acting element in promoter and enhancer regions
Sh10_t016000	ShGLR3.3	CAAT-box	CAAAT	1048	5	-	Pisum sativum	common cis-acting element in promoter and enhancer regions
Sh10_t016000	ShGLR3.3	CAAT-box	CCAAT	1086	5	+	Arabidopsis thaliana	common cis-acting element in promoter and enhancer regions
Sh10_t016000	ShGLR3.3	CAAT-box	CAAT	1087	4	+	Nicotiana glutinosa
Sh10_t016000	ShGLR3.3	CAAT-box	CAAT	1119	4	+	Nicotiana glutinosa
Sh10_t016000	ShGLR3.3	CAAT-box	CAAT	1173	4	+	Nicotiana glutinosa
Sh10_t016000	ShGLR3.3	CAAT-box	CCAAT	1201	5	+	Arabidopsis thaliana	common cis-acting element in promoter and enhancer regions
Sh10_t016000	ShGLR3.3	CAAT-box	CAAT	1202	4	+	Nicotiana glutinosa
Sh10_t016000	ShGLR3.3	CAAT-box	CCAAT	1239	5	+	Arabidopsis thaliana	common cis-acting element in promoter and enhancer regions
Sh10_t016000	ShGLR3.3	CAAT-box	CAAT	1240	4	+	Nicotiana glutinosa
Sh10_t016000	ShGLR3.3	CAAT-box	CCAAT	1247	5	+	Arabidopsis thaliana	common cis-acting element in promoter and enhancer regions
Sh10_t016000	ShGLR3.3	CAAT-box	CAAT	1248	4	+	Nicotiana glutinosa
Sh10_t016000	ShGLR3.3	CAAT-box	CAAT	1442	4	+	Nicotiana glutinosa
Sh10_t016000	ShGLR3.3	CAAT-box	CAAT	1583	4	+	Nicotiana glutinosa
Sh10_t016000	ShGLR3.3	CAAT-box	CAAT	1780	4	-	Nicotiana glutinosa
Sh10_t016000	ShGLR3.3	Myb	TAACTG	418	6	-	Arabidopsis thaliana
Sh10_t016000	ShGLR3.3	Myb	CAACTG	1418	6	-	Arabidopsis thaliana
Sh10_t016000	ShGLR3.3	CCGTCC motif	CCGTCC	571	6	-	Nicotiana tabacum
Sh10_t016000	ShGLR3.3	CCGTCC motif	CCGTCC	1678	6	+	Nicotiana tabacum
Sh10_t016000	ShGLR3.3	CCAAT-box	CAACGG	109	6	-	Hordeum vulgare	MYBHv1 binding site
Sh10_t016000	ShGLR3.3	CCAAT-box	CAACGG	867	6	-	Hordeum vulgare	MYBHv1 binding site
Sh10_t016000	ShGLR3.3	CCAAT-box	CAACGG	1693	6	+	Hordeum vulgare	MYBHv1 binding site
Sh10_t016000	ShGLR3.3	MYB-like sequence	TAACCA	883	6	-	Arabidopsis thaliana
Sh10_t016000	ShGLR3.3	Gap-box	CAAATGAA(A/G)A	346	9	+	Arabidopsis thaliana	part of a light responsive element
Sh10_t016000	ShGLR3.3	MYB	TAACCA	883	6	-	Arabidopsis thaliana
Sh10_t016000	ShGLR3.3	ABRE	ACGTG	37	5	+	Arabidopsis thaliana	cis-acting element involved in the abscisic acid responsiveness
Sh10_t016000	ShGLR3.3	ABRE	ACGTG	556	5	+	Arabidopsis thaliana	cis-acting element involved in the abscisic acid responsiveness
Sh10_t016000	ShGLR3.3	ABRE	ACGTG	1738	5	-	Arabidopsis thaliana	cis-acting element involved in the abscisic acid responsiveness
Sh10_t016000	ShGLR3.3	ARE	AAACCA	191	6	-	Zea mays	cis-acting regulatory element essential for the anaerobic induction
Sh10_t016000	ShGLR3.3	ARE	AAACCA	1185	6	+	Zea mays	cis-acting regulatory element essential for the anaerobic induction
Sh10_t016000	ShGLR3.3	ARE	AAACCA	1848	6	+	Zea mays	cis-acting regulatory element essential for the anaerobic induction
Sh10_t016000	ShGLR3.3	MYC	CATTTG	346	6	-	Arabidopsis thaliana
Sh10_t016000	ShGLR3.3	MYC	CATGTG	900	6	-	Arabidopsis thaliana
Sh10_t016000	ShGLR3.3	TGA-element	AACGAC	584	6	-	Brassica oleracea	auxin-responsive element
Sh10_t016000	ShGLR3.3	TGA-element	AACGAC	895	6	+	Brassica oleracea	auxin-responsive element
Sh10_t016000	ShGLR3.3	TGA-element	AACGAC	1624	6	+	Brassica oleracea	auxin-responsive element
Sh10_t016000	ShGLR3.3	TATA-box	TATATA	429	6	+	Arabidopsis thaliana	core promoter element around -30 of transcription start
Sh10_t016000	ShGLR3.3	TATA-box	ATATAT	430	6	+	Brassica napus	core promoter element around -30 of transcription start
Sh10_t016000	ShGLR3.3	TATA-box	TATATA	431	6	+	Arabidopsis thaliana	core promoter element around -30 of transcription start
Sh10_t016000	ShGLR3.3	TATA-box	TATA	433	4	+	Arabidopsis thaliana	core promoter element around -30 of transcription start
Sh10_t016000	ShGLR3.3	TATA-box	ATATAA	1034	6	+	Brassica oleracea	core promoter element around -30 of transcription start
Sh10_t016000	ShGLR3.3	TATA-box	TATA	1035	4	-	Arabidopsis thaliana	core promoter element around -30 of transcription start
Sh10_t016000	ShGLR3.3	TATA-box	TATATA	1284	6	-	Arabidopsis thaliana	core promoter element around -30 of transcription start
Sh10_t016000	ShGLR3.3	TATA-box	TATA	1286	4	-	Arabidopsis thaliana	core promoter element around -30 of transcription start
Sh10_t016000	ShGLR3.3	CCGTCC-box	CCGTCC	571	6	-	Petroselinum hortense
Sh10_t016000	ShGLR3.3	CCGTCC-box	CCGTCC	1678	6	+	Petroselinum hortense
Sh10_t016000	ShGLR3.3	NON	CAACGGCCACG	1693	10	+	Nicotiana tabacum
Sh10_t016000	ShGLR3.3	MYB recognition site	CCGTTG	109	6	+	Arabidopsis thaliana
Sh10_t016000	ShGLR3.3	MYB recognition site	CCGTTG	867	6	+	Arabidopsis thaliana
Sh10_t016000	ShGLR3.3	MYB recognition site	CCGTTG	1693	6	-	Arabidopsis thaliana
Sh10_t016000	ShGLR3.3	TCCC-motif	TCTCCCT	58	7	+	Spinacia oleracea	part of a light responsive element
Sh10_t016000	ShGLR3.3	TCA-element	TCAGAAGAGG	284	9	-	Brassica oleracea	cis-acting element involved in salicylic acid responsiveness
Sh10_t016000	ShGLR3.3	TCA-element	TCAGAAGAGG	1870	9	-	Brassica oleracea	cis-acting element involved in salicylic acid responsiveness
Sh10_t016000	ShGLR3.3	AT~TATA-box	TATATA	429	6	+	Arabidopsis thaliana
Sh10_t016000	ShGLR3.3	AT~TATA-box	TATATA	431	6	+	Arabidopsis thaliana
Sh10_t016000	ShGLR3.3	AT~TATA-box	TATATA	1284	6	-	Arabidopsis thaliana
Sh10_t016020	ShGLR3.4	TGACG-motif	TGACG	93	5	-	Hordeum vulgare	cis-acting regulatory element involved in the MeJA-responsiveness
Sh10_t016020	ShGLR3.4	TGACG-motif	TGACG	555	5	-	Hordeum vulgare	cis-acting regulatory element involved in the MeJA-responsiveness
Sh10_t016020	ShGLR3.4	TGACG-motif	TGACG	785	5	+	Hordeum vulgare	cis-acting regulatory element involved in the MeJA-responsiveness
Sh10_t016020	ShGLR3.4	TGACG-motif	TGACG	1355	5	+	Hordeum vulgare	cis-acting regulatory element involved in the MeJA-responsiveness
Sh10_t016020	ShGLR3.4	TGACG-motif	TGACG	1392	5	-	Hordeum vulgare	cis-acting regulatory element involved in the MeJA-responsiveness
Sh10_t016020	ShGLR3.4	AuxRR-core	GGTCCAT	702	7	+	Nicotiana tabacum	cis-acting regulatory element involved in auxin responsiveness
Sh10_t016020	ShGLR3.4	W box	TTGACC	510	6	+	Arabidopsis thaliana
Sh10_t016020	ShGLR3.4	WUN-motif	AAATTACT	694	8	+	Nicotiana glutinosa
Sh10_t016020	ShGLR3.4	MBS	CAACTG	1720	6	-	Arabidopsis thaliana	MYB binding site involved in drought-inducibility
Sh10_t016020	ShGLR3.4	AT~TATA-box	TATATA	292	6	+	Arabidopsis thaliana
Sh10_t016020	ShGLR3.4	TCCC-motif	TCTCCCT	1697	7	-	Spinacia oleracea	part of a light responsive element
Sh10_t016020	ShGLR3.4	Unnamed__4	CTCC	78	4	-	Petroselinum hortense
Sh10_t016020	ShGLR3.4	Unnamed__4	CTCC	709	4	-	Petroselinum hortense
Sh10_t016020	ShGLR3.4	Unnamed__4	CTCC	811	4	+	Petroselinum hortense
Sh10_t016020	ShGLR3.4	Unnamed__4	CTCC	915	4	-	Petroselinum hortense
Sh10_t016020	ShGLR3.4	Unnamed__4	CTCC	1098	4	+	Petroselinum hortense
Sh10_t016020	ShGLR3.4	Unnamed__4	CTCC	1105	4	+	Petroselinum hortense
Sh10_t016020	ShGLR3.4	Unnamed__4	CTCC	1359	4	-	Petroselinum hortense
Sh10_t016020	ShGLR3.4	Unnamed__4	CTCC	1366	4	+	Petroselinum hortense
Sh10_t016020	ShGLR3.4	Unnamed__4	CTCC	1389	4	+	Petroselinum hortense
Sh10_t016020	ShGLR3.4	Unnamed__4	CTCC	1420	4	-	Petroselinum hortense
Sh10_t016020	ShGLR3.4	Unnamed__4	CTCC	1593	4	+	Petroselinum hortense
Sh10_t016020	ShGLR3.4	Unnamed__4	CTCC	1633	4	-	Petroselinum hortense
Sh10_t016020	ShGLR3.4	Unnamed__4	CTCC	1645	4	+	Petroselinum hortense
Sh10_t016020	ShGLR3.4	Unnamed__4	CTCC	1664	4	+	Petroselinum hortense
Sh10_t016020	ShGLR3.4	Unnamed__4	CTCC	1693	4	-	Petroselinum hortense
Sh10_t016020	ShGLR3.4	Unnamed__4	CTCC	1699	4	-	Petroselinum hortense
Sh10_t016020	ShGLR3.4	Unnamed__4	CTCC	1728	4	+	Petroselinum hortense
Sh10_t016020	ShGLR3.4	Unnamed__4	CTCC	1761	4	+	Petroselinum hortense
Sh10_t016020	ShGLR3.4	Unnamed__4	CTCC	1815	4	+	Petroselinum hortense
Sh10_t016020	ShGLR3.4	Unnamed__4	CTCC	1838	4	-	Petroselinum hortense
Sh10_t016020	ShGLR3.4	Unnamed__4	CTCC	1875	4	+	Petroselinum hortense
Sh10_t016020	ShGLR3.4	Unnamed__4	CTCC	1902	4	+	Petroselinum hortense
Sh10_t016020	ShGLR3.4	Unnamed__4	CTCC	1905	4	+	Petroselinum hortense
Sh10_t016020	ShGLR3.4	CCGTCC-box	CCGTCC	1756	6	+	Petroselinum hortense
Sh10_t016020	ShGLR3.4	CCGTCC-box	CCGTCC	1863	6	+	Petroselinum hortense
Sh10_t016020	ShGLR3.4	Unnamed__1	GAATTTAATTAA	1249	11	-	Glycine max	60K protein binding site
Sh10_t016020	ShGLR3.4	DRE core	GCCGAC	1659	6	-	Arabidopsis thaliana
Sh10_t016020	ShGLR3.4	GC-motif	CCCCCG	1955	6	+	Zea mays	enhancer-like element involved in anoxic specific inducibility
Sh10_t016020	ShGLR3.4	AT-rich element	ATAGAAATCAA	1436	10	+	Glycine max	binding site of AT-rich DNA binding protein (ATBP-1)
Sh10_t016020	ShGLR3.4	ERE	ATTTCATA	51	8	-	Nicotiana glutinos
Sh10_t016020	ShGLR3.4	MYC	CATTTG	37	6	-	Arabidopsis thaliana
Sh10_t016020	ShGLR3.4	MYC	CATTTG	635	6	-	Arabidopsis thaliana
Sh10_t016020	ShGLR3.4	MYC	CATTTG	1335	6	+	Arabidopsis thaliana
Sh10_t016020	ShGLR3.4	ABRE	ACGTG	201	5	-	Arabidopsis thaliana	cis-acting element involved in the abscisic acid responsiveness
Sh10_t016020	ShGLR3.4	ABRE	CGCACGTGTC	904	9	-	Hordeum vulgare	cis-acting element involved in the abscisic acid responsiveness
Sh10_t016020	ShGLR3.4	ABRE	CACGTG	906	6	+	Arabidopsis thaliana	cis-acting element involved in the abscisic acid responsiveness
Sh10_t016020	ShGLR3.4	ABRE	ACGTG	907	5	+	Arabidopsis thaliana	cis-acting element involved in the abscisic acid responsiveness
Sh10_t016020	ShGLR3.4	ARE	AAACCA	495	6	-	Zea mays	cis-acting regulatory element essential for the anaerobic induction
Sh10_t016020	ShGLR3.4	ARE	AAACCA	1782	6	+	Zea mays	cis-acting regulatory element essential for the anaerobic induction
Sh10_t016020	ShGLR3.4	TCA	TCATCTTCAT	1312	9	+	Pisum sativum
Sh10_t016020	ShGLR3.4	ABRE3a	TACGTG	201	6	-	Zea mays
Sh10_t016020	ShGLR3.4	GA-motif	ATAGATAA	927	8	+	Arabidopsis thaliana	part of a light responsive element
Sh10_t016020	ShGLR3.4	GA-motif	ATAGATAA	1432	8	+	Arabidopsis thaliana	part of a light responsive element
Sh10_t016020	ShGLR3.4	TATA-box	TATAAA	106	6	-	Helianthus annuus	core promoter element around -30 of transcription start
Sh10_t016020	ShGLR3.4	TATA-box	TATAA	107	5	-	Arabidopsis thaliana	core promoter element around -30 of transcription start
Sh10_t016020	ShGLR3.4	TATA-box	TATA	108	4	+	Arabidopsis thaliana	core promoter element around -30 of transcription start
Sh10_t016020	ShGLR3.4	TATA-box	TATA	128	4	+	Arabidopsis thaliana	core promoter element around -30 of transcription start
Sh10_t016020	ShGLR3.4	TATA-box	ATATAA	132	6	+	Brassica oleracea	core promoter element around -30 of transcription start
Sh10_t016020	ShGLR3.4	TATA-box	TATA	133	4	+	Arabidopsis thaliana	core promoter element around -30 of transcription start
Sh10_t016020	ShGLR3.4	TATA-box	TATA	184	4	+	Arabidopsis thaliana	core promoter element around -30 of transcription start
Sh10_t016020	ShGLR3.4	TATA-box	TATATAA	291	7	-	Arabidopsis thaliana	core promoter element around -30 of transcription start
Sh10_t016020	ShGLR3.4	TATA-box	TATATA	292	6	+	Arabidopsis thaliana	core promoter element around -30 of transcription start
Sh10_t016020	ShGLR3.4	TATA-box	TATA	294	4	+	Arabidopsis thaliana	core promoter element around -30 of transcription start
Sh10_t016020	ShGLR3.4	TATA-box	TATA	926	4	+	Arabidopsis thaliana	core promoter element around -30 of transcription start
Sh10_t016020	ShGLR3.4	TATA-box	TACATAAA	1221	8	-	Oryza sativa	core promoter element around -30 of transcription start
Sh10_t016020	ShGLR3.4	TATA-box	TATA	1431	4	-	Arabidopsis thaliana	core promoter element around -30 of transcription start
Sh10_t016020	ShGLR3.4	MYB	TAACCA	135	6	+	Arabidopsis thaliana
Sh10_t016020	ShGLR3.4	MYB	TAACCA	157	6	-	Arabidopsis thaliana
Sh10_t016020	ShGLR3.4	as-1	TGACG	93	5	-	Arabidopsis thaliana
Sh10_t016020	ShGLR3.4	as-1	TGACG	555	5	-	Arabidopsis thaliana
Sh10_t016020	ShGLR3.4	as-1	TGACG	785	5	+	Arabidopsis thaliana
Sh10_t016020	ShGLR3.4	as-1	TGACG	1355	5	+	Arabidopsis thaliana
Sh10_t016020	ShGLR3.4	as-1	TGACG	1392	5	-	Arabidopsis thaliana
Sh10_t016020	ShGLR3.4	G-Box	CACGTG	906	6	+	Pisum sativum	cis-acting regulatory element involved in light responsiveness
Sh10_t016020	ShGLR3.4	LTR	CCGAAA	1188	6	+	Hordeum vulgare	cis-acting element involved in low-temperature responsiveness
Sh10_t016020	ShGLR3.4	AC-I	(T/C)C(T/C)(C/T)ACC(T/C)ACC	138	8.5	+	Phaseolus vulgaris
Sh10_t016020	ShGLR3.4	CCGTCC motif	CCGTCC	1756	6	+	Nicotiana tabacum
Sh10_t016020	ShGLR3.4	CCGTCC motif	CCGTCC	1863	6	+	Nicotiana tabacum
Sh10_t016020	ShGLR3.4		motif_sequence	246	4	+	organism	short_function
Sh10_t016020	ShGLR3.4		motif_sequence	272	4	+	organism	short_function
Sh10_t016020	ShGLR3.4		motif_sequence	376	4	-	organism	short_function
Sh10_t016020	ShGLR3.4		motif_sequence	387	4	+	organism	short_function
Sh10_t016020	ShGLR3.4		motif_sequence	426	4	-	organism	short_function
Sh10_t016020	ShGLR3.4		motif_sequence	716	4	+	organism	short_function
Sh10_t016020	ShGLR3.4		motif_sequence	876	4	+	organism	short_function
Sh10_t016020	ShGLR3.4		motif_sequence	1096	4	+	organism	short_function
Sh10_t016020	ShGLR3.4		motif_sequence	1103	4	+	organism	short_function
Sh10_t016020	ShGLR3.4		motif_sequence	1132	4	+	organism	short_function
Sh10_t016020	ShGLR3.4		motif_sequence	1137	4	+	organism	short_function
Sh10_t016020	ShGLR3.4		motif_sequence	1264	4	+	organism	short_function
Sh10_t016020	ShGLR3.4		motif_sequence	1291	4	+	organism	short_function
Sh10_t016020	ShGLR3.4		motif_sequence	1314	4	+	organism	short_function
Sh10_t016020	ShGLR3.4		motif_sequence	1364	4	+	organism	short_function
Sh10_t016020	ShGLR3.4		motif_sequence	1382	4	-	organism	short_function
Sh10_t016020	ShGLR3.4		motif_sequence	1456	4	-	organism	short_function
Sh10_t016020	ShGLR3.4		motif_sequence	1483	4	-	organism	short_function
Sh10_t016020	ShGLR3.4		motif_sequence	1633	4	-	organism	short_function
Sh10_t016020	ShGLR3.4		motif_sequence	1650	4	-	organism	short_function
Sh10_t016020	ShGLR3.4		motif_sequence	1693	4	-	organism	short_function
Sh10_t016020	ShGLR3.4		motif_sequence	1699	4	-	organism	short_function
Sh10_t016020	ShGLR3.4		motif_sequence	1731	4	+	organism	short_function
Sh10_t016020	ShGLR3.4	MYB-like sequence	TAACCA	135	6	+	Arabidopsis thaliana
Sh10_t016020	ShGLR3.4	MYB-like sequence	TAACCA	157	6	-	Arabidopsis thaliana
Sh10_t016020	ShGLR3.4	Box 4	ATTAAT	1248	6	-	Petroselinum crispum	part of a conserved DNA module involved in light responsiveness
Sh10_t016020	ShGLR3.4	CGTCA-motif	CGTCA	93	5	+	Hordeum vulgare	cis-acting regulatory element involved in the MeJA-responsiveness
Sh10_t016020	ShGLR3.4	CGTCA-motif	CGTCA	555	5	+	Hordeum vulgare	cis-acting regulatory element involved in the MeJA-responsiveness
Sh10_t016020	ShGLR3.4	CGTCA-motif	CGTCA	785	5	-	Hordeum vulgare	cis-acting regulatory element involved in the MeJA-responsiveness
Sh10_t016020	ShGLR3.4	CGTCA-motif	CGTCA	1355	5	-	Hordeum vulgare	cis-acting regulatory element involved in the MeJA-responsiveness
Sh10_t016020	ShGLR3.4	CGTCA-motif	CGTCA	1392	5	+	Hordeum vulgare	cis-acting regulatory element involved in the MeJA-responsiveness
Sh10_t016020	ShGLR3.4	Myb	CAACTG	1720	6	-	Arabidopsis thaliana
Sh10_t016020	ShGLR3.4	A-box	CCGTCC	1756	6	+	Petroselinum crispum	cis-acting regulatory element
Sh10_t016020	ShGLR3.4	A-box	CCGTCC	1863	6	+	Petroselinum crispum	cis-acting regulatory element
Sh10_t016020	ShGLR3.4	WRE3	CCACCT	1773	6	+	Pisum sativum
Sh10_t016020	ShGLR3.4	STRE	AGGGG	100	5	-	Arabidopsis thaliana
Sh10_t016020	ShGLR3.4	ABRE4	CACGTA	201	6	+	Zea mays
Sh10_t016020	ShGLR3.4	G-box	TACGTG	201	6	-	Arabidopsis thaliana	cis-acting regulatory element involved in light responsiveness
Sh10_t016020	ShGLR3.4	G-box	CACGTG	906	6	+	Arabidopsis thaliana	cis-acting regulatory element involved in light responsiveness
Sh10_t016020	ShGLR3.4	CAAT-box	CAAAT	37	5	+	Pisum sativum	common cis-acting element in promoter and enhancer regions
Sh10_t016020	ShGLR3.4	CAAT-box	CAAT	84	4	+	Nicotiana glutinosa
Sh10_t016020	ShGLR3.4	CAAT-box	CAAAT	217	5	+	Pisum sativum	common cis-acting element in promoter and enhancer regions
Sh10_t016020	ShGLR3.4	CAAT-box	CAAT	327	4	-	Nicotiana glutinosa
Sh10_t016020	ShGLR3.4	CAAT-box	CCAAT	380	5	-	Arabidopsis thaliana	common cis-acting element in promoter and enhancer regions
Sh10_t016020	ShGLR3.4	CAAT-box	CAAAT	448	5	+	Pisum sativum	common cis-acting element in promoter and enhancer regions
Sh10_t016020	ShGLR3.4	CAAT-box	AGCTCAATTTCA	472	12	-	Daucus carota	common cis-acting element in promoter and enhancer regions
Sh10_t016020	ShGLR3.4	CAAT-box	CAAT	476	4	-	Nicotiana glutinosa
Sh10_t016020	ShGLR3.4	CAAT-box	CAAT	509	4	-	Nicotiana glutinosa
Sh10_t016020	ShGLR3.4	CAAT-box	CAAAT	525	5	-	Pisum sativum	common cis-acting element in promoter and enhancer regions
Sh10_t016020	ShGLR3.4	CAAT-box	CAAAT	564	5	-	Pisum sativum	common cis-acting element in promoter and enhancer regions
Sh10_t016020	ShGLR3.4	CAAT-box	CAAAT	635	5	+	Pisum sativum	common cis-acting element in promoter and enhancer regions
Sh10_t016020	ShGLR3.4	CAAT-box	CAAT	685	4	-	Nicotiana glutinosa
Sh10_t016020	ShGLR3.4	CAAT-box	CAAT	947	4	-	Nicotiana glutinosa
Sh10_t016020	ShGLR3.4	CAAT-box	CCAAT	1004	5	-	Arabidopsis thaliana	common cis-acting element in promoter and enhancer regions
Sh10_t016020	ShGLR3.4	CAAT-box	CAAAT	1010	5	+	Pisum sativum	common cis-acting element in promoter and enhancer regions
Sh10_t016020	ShGLR3.4	CAAT-box	CAAAT	1020	5	+	Pisum sativum	common cis-acting element in promoter and enhancer regions
Sh10_t016020	ShGLR3.4	CAAT-box	CCAAT	1100	5	+	Arabidopsis thaliana	common cis-acting element in promoter and enhancer regions
Sh10_t016020	ShGLR3.4	CAAT-box	CAAT	1101	4	+	Nicotiana glutinosa
Sh10_t016020	ShGLR3.4	CAAT-box	CAAT	1296	4	+	Nicotiana glutinosa
Sh10_t016020	ShGLR3.4	CAAT-box	CAAT	1330	4	+	Nicotiana glutinosa
Sh10_t016020	ShGLR3.4	CAAT-box	CAAAT	1336	5	-	Pisum sativum	common cis-acting element in promoter and enhancer regions
Sh10_t016020	ShGLR3.4	CAAT-box	CAAAT	1411	5	+	Pisum sativum	common cis-acting element in promoter and enhancer regions
Sh10_t016020	ShGLR3.4	CAAT-box	CAAT	1453	4	-	Nicotiana glutinosa
Sh10_t016020	ShGLR3.4	CAAT-box	CAAT	1466	4	-	Nicotiana glutinosa
Sh10_t016020	ShGLR3.4	CAAT-box	CAAT	1542	4	-	Nicotiana glutinosa
Sh10_t016020	ShGLR3.4	CAAT-box	CAACCAACTCC	1586	10	+	Arabidopsis thaliana	common cis-acting element in promoter and enhancer regions
Sh10_t016020	ShGLR3.4	CAAT-box	CCAAT	1821	5	+	Arabidopsis thaliana	common cis-acting element in promoter and enhancer regions
Sh10_t016020	ShGLR3.4	CAAT-box	CAAT	1822	4	+	Nicotiana glutinosa
Sspon.02G0014210-1T-mRNA-1	SsGLR1	as-1	TGACG	573	5	+	Arabidopsis thaliana
Sspon.02G0014210-1T-mRNA-1	SsGLR1	G-Box	CACGTT	347	6	-	Pisum sativum	cis-acting regulatory element involved in light responsiveness
Sspon.02G0014210-1T-mRNA-1	SsGLR1	G-Box	CACGTG	1930	6	-	Pisum sativum	cis-acting regulatory element involved in light responsiveness
Sspon.02G0014210-1T-mRNA-1	SsGLR1	MYB	CAACCA	342	6	+	Arabidopsis thaliana
Sspon.02G0014210-1T-mRNA-1	SsGLR1	MYB	CAACCA	985	6	-	Arabidopsis thaliana
Sspon.02G0014210-1T-mRNA-1	SsGLR1	MYB	CAACCA	1861	6	-	Arabidopsis thaliana
Sspon.02G0014210-1T-mRNA-1	SsGLR1	CCAAT-box	CAACGG	86	6	+	Hordeum vulgare	MYBHv1 binding site
Sspon.02G0014210-1T-mRNA-1	SsGLR1	CCAAT-box	CAACGG	182	6	+	Hordeum vulgare	MYBHv1 binding site
Sspon.02G0014210-1T-mRNA-1	SsGLR1	CGTCA-motif	CGTCA	573	5	-	Hordeum vulgare	cis-acting regulatory element involved in the MeJA-responsiveness
Sspon.02G0014210-1T-mRNA-1	SsGLR1		motif_sequence	107	4	-	organism	short_function
Sspon.02G0014210-1T-mRNA-1	SsGLR1		motif_sequence	158	4	-	organism	short_function
Sspon.02G0014210-1T-mRNA-1	SsGLR1		motif_sequence	312	4	-	organism	short_function
Sspon.02G0014210-1T-mRNA-1	SsGLR1		motif_sequence	392	4	-	organism	short_function
Sspon.02G0014210-1T-mRNA-1	SsGLR1		motif_sequence	415	4	-	organism	short_function
Sspon.02G0014210-1T-mRNA-1	SsGLR1		motif_sequence	507	4	-	organism	short_function
Sspon.02G0014210-1T-mRNA-1	SsGLR1		motif_sequence	547	4	-	organism	short_function
Sspon.02G0014210-1T-mRNA-1	SsGLR1		motif_sequence	556	4	-	organism	short_function
Sspon.02G0014210-1T-mRNA-1	SsGLR1		motif_sequence	694	4	-	organism	short_function
Sspon.02G0014210-1T-mRNA-1	SsGLR1		motif_sequence	717	4	+	organism	short_function
Sspon.02G0014210-1T-mRNA-1	SsGLR1		motif_sequence	818	4	-	organism	short_function
Sspon.02G0014210-1T-mRNA-1	SsGLR1		motif_sequence	1045	4	-	organism	short_function
Sspon.02G0014210-1T-mRNA-1	SsGLR1		motif_sequence	1433	4	-	organism	short_function
Sspon.02G0014210-1T-mRNA-1	SsGLR1		motif_sequence	1437	4	+	organism	short_function
Sspon.02G0014210-1T-mRNA-1	SsGLR1		motif_sequence	1732	4	+	organism	short_function
Sspon.02G0014210-1T-mRNA-1	SsGLR1		motif_sequence	1750	4	-	organism	short_function
Sspon.02G0014210-1T-mRNA-1	SsGLR1		motif_sequence	1766	4	-	organism	short_function
Sspon.02G0014210-1T-mRNA-1	SsGLR1	CCGTCC motif	CCGTCC	1055	6	-	Nicotiana tabacum
Sspon.02G0014210-1T-mRNA-1	SsGLR1	WRE3	CCACCT	215	6	-	Pisum sativum
Sspon.02G0014210-1T-mRNA-1	SsGLR1	WRE3	CCACCT	1149	6	+	Pisum sativum
Sspon.02G0014210-1T-mRNA-1	SsGLR1	WRE3	CCACCT	1335	6	+	Pisum sativum
Sspon.02G0014210-1T-mRNA-1	SsGLR1	TATC-box	TATCCCA	640	7	+	Oryza sativa	cis-acting element involved in gibberellin-responsiveness
Sspon.02G0014210-1T-mRNA-1	SsGLR1	A-box	CCGTCC	1055	6	-	Petroselinum crispum	cis-acting regulatory element
Sspon.02G0014210-1T-mRNA-1	SsGLR1	CAAT-box	CAAT	1	4	+	Nicotiana glutinosa
Sspon.02G0014210-1T-mRNA-1	SsGLR1	CAAT-box	CAAAT	170	5	+	Pisum sativum	common cis-acting element in promoter and enhancer regions
Sspon.02G0014210-1T-mRNA-1	SsGLR1	CAAT-box	CAAAT	223	5	+	Pisum sativum	common cis-acting element in promoter and enhancer regions
Sspon.02G0014210-1T-mRNA-1	SsGLR1	CAAT-box	CAAAT	560	5	-	Pisum sativum	common cis-acting element in promoter and enhancer regions
Sspon.02G0014210-1T-mRNA-1	SsGLR1	CAAT-box	CCAAT	578	5	-	Arabidopsis thaliana	common cis-acting element in promoter and enhancer regions
Sspon.02G0014210-1T-mRNA-1	SsGLR1	CAAT-box	CAAT	596	4	+	Nicotiana glutinosa
Sspon.02G0014210-1T-mRNA-1	SsGLR1	CAAT-box	CAAT	705	4	-	Nicotiana glutinosa
Sspon.02G0014210-1T-mRNA-1	SsGLR1	CAAT-box	CAAT	859	4	+	Nicotiana glutinosa
Sspon.02G0014210-1T-mRNA-1	SsGLR1	CAAT-box	CAAT	920	4	+	Nicotiana glutinosa
Sspon.02G0014210-1T-mRNA-1	SsGLR1	CAAT-box	CAAAT	1002	5	+	Pisum sativum	common cis-acting element in promoter and enhancer regions
Sspon.02G0014210-1T-mRNA-1	SsGLR1	CAAT-box	CCAAT	1164	5	+	Arabidopsis thaliana	common cis-acting element in promoter and enhancer regions
Sspon.02G0014210-1T-mRNA-1	SsGLR1	CAAT-box	CAAT	1165	4	+	Nicotiana glutinosa
Sspon.02G0014210-1T-mRNA-1	SsGLR1	CAAT-box	CAAAT	1238	5	+	Pisum sativum	common cis-acting element in promoter and enhancer regions
Sspon.02G0014210-1T-mRNA-1	SsGLR1	CAAT-box	CAAAT	1490	5	+	Pisum sativum	common cis-acting element in promoter and enhancer regions
Sspon.02G0014210-1T-mRNA-1	SsGLR1	CAAT-box	CCAAT	1721	5	+	Arabidopsis thaliana	common cis-acting element in promoter and enhancer regions
Sspon.02G0014210-1T-mRNA-1	SsGLR1	CAAT-box	CAAT	1722	4	+	Nicotiana glutinosa
Sspon.02G0014210-1T-mRNA-1	SsGLR1	G-box	CACGTC	1408	6	-	Zea mays	cis-acting regulatory element involved in light responsiveness
Sspon.02G0014210-1T-mRNA-1	SsGLR1	G-box	CACGAC	1526	6	+	Zea mays	cis-acting regulatory element involved in light responsiveness
Sspon.02G0014210-1T-mRNA-1	SsGLR1	G-box	CACGTG	1930	6	-	Arabidopsis thaliana	cis-acting regulatory element involved in light responsiveness
Sspon.02G0014210-1T-mRNA-1	SsGLR1	Sp1	GGGCGG	1424	6	+	Oryza sativa	light responsive element
Sspon.02G0014210-1T-mRNA-1	SsGLR1	Sp1	GGGCGG	1429	6	+	Oryza sativa	light responsive element
Sspon.02G0014210-1T-mRNA-1	SsGLR1	STRE	AGGGG	45	5	+	Arabidopsis thaliana
Sspon.02G0014210-1T-mRNA-1	SsGLR1	STRE	AGGGG	628	5	+	Arabidopsis thaliana
Sspon.02G0014210-1T-mRNA-1	SsGLR1	STRE	AGGGG	1042	5	+	Arabidopsis thaliana
Sspon.02G0014210-1T-mRNA-1	SsGLR1	AT~TATA-box	TATATA	617	6	+	Arabidopsis thaliana
Sspon.02G0014210-1T-mRNA-1	SsGLR1	AT~TATA-box	TATATA	619	6	+	Arabidopsis thaliana
Sspon.02G0014210-1T-mRNA-1	SsGLR1	AT~TATA-box	TATATA	621	6	+	Arabidopsis thaliana
Sspon.02G0014210-1T-mRNA-1	SsGLR1	TATA	TATAAAAT	968	8	+	Arabidopsis thaliana
Sspon.02G0014210-1T-mRNA-1	SsGLR1	W box	TTGACC	48	6	-	Arabidopsis thaliana
Sspon.02G0014210-1T-mRNA-1	SsGLR1	W box	TTGACC	823	6	-	Arabidopsis thaliana
Sspon.02G0014210-1T-mRNA-1	SsGLR1	W box	TTGACC	1562	6	+	Arabidopsis thaliana
Sspon.02G0014210-1T-mRNA-1	SsGLR1	P-box	CCTTTTG	70	7	+	Oryza sativa	gibberellin-responsive element
Sspon.02G0014210-1T-mRNA-1	SsGLR1	TCA-element	CCATCTTTTT	524	9	-	Nicotiana tabacum	cis-acting element involved in salicylic acid responsiveness
Sspon.02G0014210-1T-mRNA-1	SsGLR1	TCA-element	CCATCTTTTT	536	9	-	Nicotiana tabacum	cis-acting element involved in salicylic acid responsiveness
Sspon.02G0014210-1T-mRNA-1	SsGLR1	TGACG-motif	TGACG	573	5	+	Hordeum vulgare	cis-acting regulatory element involved in the MeJA-responsiveness
Sspon.02G0014210-1T-mRNA-1	SsGLR1	CAT-box	GCCACT	1399	6	-	Arabidopsis thaliana	cis-acting regulatory element related to meristem expression
Sspon.02G0014210-1T-mRNA-1	SsGLR1	motif I	gGTACGTGGCG	260	10	-	Oryza sativa	cis-acting regulatory element root specific
Sspon.02G0014210-1T-mRNA-1	SsGLR1	Unnamed__4	CTCC	123	4	-	Petroselinum hortense
Sspon.02G0014210-1T-mRNA-1	SsGLR1	Unnamed__4	CTCC	179	4	+	Petroselinum hortense
Sspon.02G0014210-1T-mRNA-1	SsGLR1	Unnamed__4	CTCC	186	4	-	Petroselinum hortense
Sspon.02G0014210-1T-mRNA-1	SsGLR1	Unnamed__4	CTCC	213	4	-	Petroselinum hortense
Sspon.02G0014210-1T-mRNA-1	SsGLR1	Unnamed__4	CTCC	285	4	-	Petroselinum hortense
Sspon.02G0014210-1T-mRNA-1	SsGLR1	Unnamed__4	CTCC	312	4	-	Petroselinum hortense
Sspon.02G0014210-1T-mRNA-1	SsGLR1	Unnamed__4	CTCC	410	4	+	Petroselinum hortense
Sspon.02G0014210-1T-mRNA-1	SsGLR1	Unnamed__4	CTCC	415	4	-	Petroselinum hortense
Sspon.02G0014210-1T-mRNA-1	SsGLR1	Unnamed__4	CTCC	502	4	-	Petroselinum hortense
Sspon.02G0014210-1T-mRNA-1	SsGLR1	Unnamed__4	CTCC	544	4	-	Petroselinum hortense
Sspon.02G0014210-1T-mRNA-1	SsGLR1	Unnamed__4	CTCC	792	4	+	Petroselinum hortense
Sspon.02G0014210-1T-mRNA-1	SsGLR1	Unnamed__4	CTCC	866	4	+	Petroselinum hortense
Sspon.02G0014210-1T-mRNA-1	SsGLR1	Unnamed__4	CTCC	880	4	+	Petroselinum hortense
Sspon.02G0014210-1T-mRNA-1	SsGLR1	Unnamed__4	CTCC	1045	4	-	Petroselinum hortense
Sspon.02G0014210-1T-mRNA-1	SsGLR1	Unnamed__4	CTCC	1153	4	+	Petroselinum hortense
Sspon.02G0014210-1T-mRNA-1	SsGLR1	Unnamed__4	CTCC	1162	4	+	Petroselinum hortense
Sspon.02G0014210-1T-mRNA-1	SsGLR1	Unnamed__4	CTCC	1433	4	-	Petroselinum hortense
Sspon.02G0014210-1T-mRNA-1	SsGLR1	Unnamed__4	CTCC	1439	4	+	Petroselinum hortense
Sspon.02G0014210-1T-mRNA-1	SsGLR1	Unnamed__4	CTCC	1596	4	+	Petroselinum hortense
Sspon.02G0014210-1T-mRNA-1	SsGLR1	Unnamed__4	CTCC	1632	4	+	Petroselinum hortense
Sspon.02G0014210-1T-mRNA-1	SsGLR1	Unnamed__4	CTCC	1787	4	+	Petroselinum hortense
Sspon.02G0014210-1T-mRNA-1	SsGLR1	MYB recognition site	CCGTTG	86	6	-	Arabidopsis thaliana
Sspon.02G0014210-1T-mRNA-1	SsGLR1	MYB recognition site	CCGTTG	182	6	-	Arabidopsis thaliana
Sspon.02G0014210-1T-mRNA-1	SsGLR1	DRE core	GCCGAC	1674	6	+	Arabidopsis thaliana
Sspon.02G0014210-1T-mRNA-1	SsGLR1	GC-motif	CCCCCG	1798	6	-	Zea mays	enhancer-like element involved in anoxic specific inducibility
Sspon.02G0014210-1T-mRNA-1	SsGLR1	CCGTCC-box	CCGTCC	1055	6	-	Petroselinum hortense
Sspon.02G0014210-1T-mRNA-1	SsGLR1	Unnamed__1	CGTGG	262	5	-	Zea mays
Sspon.02G0014210-1T-mRNA-1	SsGLR1	Unnamed__1	CGTGG	1106	5	-	Zea mays
Sspon.02G0014210-1T-mRNA-1	SsGLR1	Unnamed__1	CGTGG	1635	5	-	Zea mays
Sspon.02G0014210-1T-mRNA-1	SsGLR1	Unnamed__1	CGTGG	1649	5	-	Zea mays
Sspon.02G0014210-1T-mRNA-1	SsGLR1	Unnamed__1	CGTGG	1790	5	-	Zea mays
Sspon.02G0014210-1T-mRNA-1	SsGLR1	TATA-box	ATATAT	616	6	+	Brassica napus	core promoter element around -30 of transcription start
Sspon.02G0014210-1T-mRNA-1	SsGLR1	TATA-box	TATATA	617	6	+	Arabidopsis thaliana	core promoter element around -30 of transcription start
Sspon.02G0014210-1T-mRNA-1	SsGLR1	TATA-box	ATATAT	618	6	+	Brassica napus	core promoter element around -30 of transcription start
Sspon.02G0014210-1T-mRNA-1	SsGLR1	TATA-box	TATATA	619	6	+	Arabidopsis thaliana	core promoter element around -30 of transcription start
Sspon.02G0014210-1T-mRNA-1	SsGLR1	TATA-box	ATATAT	620	6	+	Brassica napus	core promoter element around -30 of transcription start
Sspon.02G0014210-1T-mRNA-1	SsGLR1	TATA-box	TATATA	621	6	+	Arabidopsis thaliana	core promoter element around -30 of transcription start
Sspon.02G0014210-1T-mRNA-1	SsGLR1	TATA-box	TATA	623	4	+	Arabidopsis thaliana	core promoter element around -30 of transcription start
Sspon.02G0014210-1T-mRNA-1	SsGLR1	TATA-box	TATA	796	4	+	Arabidopsis thaliana	core promoter element around -30 of transcription start
Sspon.02G0014210-1T-mRNA-1	SsGLR1	TATA-box	ATATAT	898	6	+	Brassica napus	core promoter element around -30 of transcription start
Sspon.02G0014210-1T-mRNA-1	SsGLR1	TATA-box	TATA	899	4	+	Arabidopsis thaliana	core promoter element around -30 of transcription start
Sspon.02G0014210-1T-mRNA-1	SsGLR1	TATA-box	TATAAA	966	6	-	Helianthus annuus	core promoter element around -30 of transcription start
Sspon.02G0014210-1T-mRNA-1	SsGLR1	TATA-box	TATAA	967	5	-	Arabidopsis thaliana	core promoter element around -30 of transcription start
Sspon.02G0014210-1T-mRNA-1	SsGLR1	TATA-box	TATA	968	4	+	Arabidopsis thaliana	core promoter element around -30 of transcription start
Sspon.02G0014210-1T-mRNA-1	SsGLR1	TATA-box	TATA	1621	4	-	Arabidopsis thaliana	core promoter element around -30 of transcription start
Sspon.02G0014210-1T-mRNA-1	SsGLR1	ABRE	ACGTG	348	5	+	Arabidopsis thaliana	cis-acting element involved in the abscisic acid responsiveness
Sspon.02G0014210-1T-mRNA-1	SsGLR1	ABRE	ACGTG	1409	5	+	Arabidopsis thaliana	cis-acting element involved in the abscisic acid responsiveness
Sspon.02G0014210-1T-mRNA-1	SsGLR1	ABRE	CACGTG	1930	6	-	Arabidopsis thaliana	cis-acting element involved in the abscisic acid responsiveness
Sspon.02G0014210-1T-mRNA-1	SsGLR1	ABRE	ACGTG	1931	5	+	Arabidopsis thaliana	cis-acting element involved in the abscisic acid responsiveness
Sspon.02G0014210-1T-mRNA-1	SsGLR1	ARE	AAACCA	328	6	+	Zea mays	cis-acting regulatory element essential for the anaerobic induction
Sspon.02G0014210-1T-mRNA-1	SsGLR1	ERE	ATTTTAAA	1350	8	+	Nicotiana glutinos
Sspon.02G0014210-1T-mRNA-1	SsGLR1	MYC	CATGTG	1758	6	+	Arabidopsis thaliana
Sspon.02G0014210-1T-mRNA-1	SsGLR1	Unnamed__2	CCCCGG	1692	6	+	Zea mays
Sspon.02G0014180-1A-mRNA-1	SsGLR2.1a	TATA-box	ATATAT	2	6	+	Brassica napus	core promoter element around -30 of transcription start
Sspon.02G0014180-1A-mRNA-1	SsGLR2.1a	TATA-box	TATA	3	4	+	Arabidopsis thaliana	core promoter element around -30 of transcription start
Sspon.02G0014180-1A-mRNA-1	SsGLR2.1a	TATA-box	ATATAA	26	6	+	Brassica oleracea	core promoter element around -30 of transcription start
Sspon.02G0014180-1A-mRNA-1	SsGLR2.1a	TATA-box	TATA	27	4	+	Arabidopsis thaliana	core promoter element around -30 of transcription start
Sspon.02G0014180-1A-mRNA-1	SsGLR2.1a	TATA-box	ATTATA	88	6	+	Brassica napus	core promoter element around -30 of transcription start
Sspon.02G0014180-1A-mRNA-1	SsGLR2.1a	TATA-box	TATAA	89	5	-	Arabidopsis thaliana	core promoter element around -30 of transcription start
Sspon.02G0014180-1A-mRNA-1	SsGLR2.1a	TATA-box	TATA	90	4	+	Arabidopsis thaliana	core promoter element around -30 of transcription start
Sspon.02G0014180-1A-mRNA-1	SsGLR2.1a	TATA-box	taTATAAAtc	123	9	-	Arabidopsis thaliana	core promoter element around -30 of transcription start
Sspon.02G0014180-1A-mRNA-1	SsGLR2.1a	TATA-box	TATAAAT	124	7	-	Brassica juncea	core promoter element around -30 of transcription start
Sspon.02G0014180-1A-mRNA-1	SsGLR2.1a	TATA-box	TATAAA	125	6	-	Helianthus annuus	core promoter element around -30 of transcription start
Sspon.02G0014180-1A-mRNA-1	SsGLR2.1a	TATA-box	TATATAA	126	7	-	Arabidopsis thaliana	core promoter element around -30 of transcription start
Sspon.02G0014180-1A-mRNA-1	SsGLR2.1a	TATA-box	TATATA	127	6	+	Arabidopsis thaliana	core promoter element around -30 of transcription start
Sspon.02G0014180-1A-mRNA-1	SsGLR2.1a	TATA-box	ATATAT	128	6	+	Brassica napus	core promoter element around -30 of transcription start
Sspon.02G0014180-1A-mRNA-1	SsGLR2.1a	TATA-box	TATA	129	4	+	Arabidopsis thaliana	core promoter element around -30 of transcription start
Sspon.02G0014180-1A-mRNA-1	SsGLR2.1a	TATA-box	TATATAA	177	7	-	Arabidopsis thaliana	core promoter element around -30 of transcription start
Sspon.02G0014180-1A-mRNA-1	SsGLR2.1a	TATA-box	TATATA	178	6	+	Arabidopsis thaliana	core promoter element around -30 of transcription start
Sspon.02G0014180-1A-mRNA-1	SsGLR2.1a	TATA-box	TATA	180	4	+	Arabidopsis thaliana	core promoter element around -30 of transcription start
Sspon.02G0014180-1A-mRNA-1	SsGLR2.1a	TATA-box	ATATAT	327	6	+	Brassica napus	core promoter element around -30 of transcription start
Sspon.02G0014180-1A-mRNA-1	SsGLR2.1a	TATA-box	TATA	328	4	+	Arabidopsis thaliana	core promoter element around -30 of transcription start
Sspon.02G0014180-1A-mRNA-1	SsGLR2.1a	TATA-box	ATATAA	553	6	+	Brassica oleracea	core promoter element around -30 of transcription start
Sspon.02G0014180-1A-mRNA-1	SsGLR2.1a	TATA-box	TATA	554	4	+	Arabidopsis thaliana	core promoter element around -30 of transcription start
Sspon.02G0014180-1A-mRNA-1	SsGLR2.1a	TATA-box	ATATAA	921	6	+	Brassica oleracea	core promoter element around -30 of transcription start
Sspon.02G0014180-1A-mRNA-1	SsGLR2.1a	TATA-box	TATA	922	4	+	Arabidopsis thaliana	core promoter element around -30 of transcription start
Sspon.02G0014180-1A-mRNA-1	SsGLR2.1a	TATA-box	TATA	987	4	+	Arabidopsis thaliana	core promoter element around -30 of transcription start
Sspon.02G0014180-1A-mRNA-1	SsGLR2.1a	TATA-box	TATA	1073	4	-	Arabidopsis thaliana	core promoter element around -30 of transcription start
Sspon.02G0014180-1A-mRNA-1	SsGLR2.1a	TATA-box	TATATA	1353	6	-	Arabidopsis thaliana	core promoter element around -30 of transcription start
Sspon.02G0014180-1A-mRNA-1	SsGLR2.1a	TATA-box	TATA	1355	4	-	Arabidopsis thaliana	core promoter element around -30 of transcription start
Sspon.02G0014180-1A-mRNA-1	SsGLR2.1a	TATA-box	ATATAA	1590	6	+	Brassica oleracea	core promoter element around -30 of transcription start
Sspon.02G0014180-1A-mRNA-1	SsGLR2.1a	TATA-box	TATA	1591	4	-	Arabidopsis thaliana	core promoter element around -30 of transcription start
Sspon.02G0014180-1A-mRNA-1	SsGLR2.1a	TATA-box	ATTATA	1802	6	+	Brassica napus	core promoter element around -30 of transcription start
Sspon.02G0014180-1A-mRNA-1	SsGLR2.1a	TATA-box	TATAA	1803	5	-	Arabidopsis thaliana	core promoter element around -30 of transcription start
Sspon.02G0014180-1A-mRNA-1	SsGLR2.1a	TATA-box	TATA	1804	4	-	Arabidopsis thaliana	core promoter element around -30 of transcription start
Sspon.02G0014180-1A-mRNA-1	SsGLR2.1a	TATA-box	TATATA	1938	6	-	Arabidopsis thaliana	core promoter element around -30 of transcription start
Sspon.02G0014180-1A-mRNA-1	SsGLR2.1a	TATA-box	ATATAA	1939	6	+	Brassica oleracea	core promoter element around -30 of transcription start
Sspon.02G0014180-1A-mRNA-1	SsGLR2.1a	TATA-box	TATA	1940	4	-	Arabidopsis thaliana	core promoter element around -30 of transcription start
Sspon.02G0014180-1A-mRNA-1	SsGLR2.1a	TGA-element	AACGAC	658	6	-	Brassica oleracea	auxin-responsive element
Sspon.02G0014180-1A-mRNA-1	SsGLR2.1a	TGA-element	AACGAC	1661	6	+	Brassica oleracea	auxin-responsive element
Sspon.02G0014180-1A-mRNA-1	SsGLR2.1a	ERE	ATTTTAAA	915	8	-	Nicotiana glutinos
Sspon.02G0014180-1A-mRNA-1	SsGLR2.1a	MYC	CATGTG	608	6	+	Arabidopsis thaliana
Sspon.02G0014180-1A-mRNA-1	SsGLR2.1a	MYC	CATTTG	1175	6	-	Arabidopsis thaliana
Sspon.02G0014180-1A-mRNA-1	SsGLR2.1a	MYC	CATTTG	1534	6	-	Arabidopsis thaliana
Sspon.02G0014180-1A-mRNA-1	SsGLR2.1a	MYC	CATGTG	1550	6	+	Arabidopsis thaliana
Sspon.02G0014180-1A-mRNA-1	SsGLR2.1a	MYC	CATTTG	1811	6	-	Arabidopsis thaliana
Sspon.02G0014180-1A-mRNA-1	SsGLR2.1a	DRE core	GCCGAC	1721	6	-	Arabidopsis thaliana
Sspon.02G0014180-1A-mRNA-1	SsGLR2.1a	chs-CMA2a	TCACTTGA	1844	8	-	Petroselinum crispum	part of a light responsive element
Sspon.02G0014180-1A-mRNA-1	SsGLR2.1a	GT1-motif	GGTTAAT	370	7	-	Avena sativa	light responsive element
Sspon.02G0014180-1A-mRNA-1	SsGLR2.1a	GT1-motif	GGTTAA	371	6	-	Arabidopsis thaliana	light responsive element
Sspon.02G0014180-1A-mRNA-1	SsGLR2.1a	GT1-motif	GGTTAA	669	6	+	Arabidopsis thaliana	light responsive element
Sspon.02G0014180-1A-mRNA-1	SsGLR2.1a	Unnamed__4	CTCC	68	4	-	Petroselinum hortense
Sspon.02G0014180-1A-mRNA-1	SsGLR2.1a	Unnamed__4	CTCC	423	4	-	Petroselinum hortense
Sspon.02G0014180-1A-mRNA-1	SsGLR2.1a	Unnamed__4	CTCC	503	4	+	Petroselinum hortense
Sspon.02G0014180-1A-mRNA-1	SsGLR2.1a	Unnamed__4	CTCC	634	4	+	Petroselinum hortense
Sspon.02G0014180-1A-mRNA-1	SsGLR2.1a	Unnamed__4	CTCC	767	4	+	Petroselinum hortense
Sspon.02G0014180-1A-mRNA-1	SsGLR2.1a	Unnamed__4	CTCC	894	4	+	Petroselinum hortense
Sspon.02G0014180-1A-mRNA-1	SsGLR2.1a	Unnamed__4	CTCC	901	4	-	Petroselinum hortense
Sspon.02G0014180-1A-mRNA-1	SsGLR2.1a	Unnamed__4	CTCC	957	4	+	Petroselinum hortense
Sspon.02G0014180-1A-mRNA-1	SsGLR2.1a	Unnamed__4	CTCC	1697	4	-	Petroselinum hortense
Sspon.02G0014180-1A-mRNA-1	SsGLR2.1a	Unnamed__4	CTCC	1993	4	+	Petroselinum hortense
Sspon.02G0014180-1A-mRNA-1	SsGLR2.1a	TCCC-motif	TCTCCCT	899	7	-	Spinacia oleracea	part of a light responsive element
Sspon.02G0014180-1A-mRNA-1	SsGLR2.1a	AT~TATA-box	TATATAAA	125	8	-	Arabidopsis thaliana
Sspon.02G0014180-1A-mRNA-1	SsGLR2.1a	AT~TATA-box	TATATA	127	6	+	Arabidopsis thaliana
Sspon.02G0014180-1A-mRNA-1	SsGLR2.1a	AT~TATA-box	TATATA	178	6	+	Arabidopsis thaliana
Sspon.02G0014180-1A-mRNA-1	SsGLR2.1a	AT~TATA-box	TATATA	1353	6	-	Arabidopsis thaliana
Sspon.02G0014180-1A-mRNA-1	SsGLR2.1a	AT~TATA-box	TATATA	1938	6	-	Arabidopsis thaliana
Sspon.02G0014180-1A-mRNA-1	SsGLR2.1a	MBS	CAACTG	1493	6	+	Arabidopsis thaliana	MYB binding site involved in drought-inducibility
Sspon.02G0014180-1A-mRNA-1	SsGLR2.1a	TCA-element	CCATCTTTTT	78	9	-	Nicotiana tabacum	cis-acting element involved in salicylic acid responsiveness
Sspon.02G0014180-1A-mRNA-1	SsGLR2.1a	TCA-element	CCATCTTTTT	1792	9	-	Nicotiana tabacum	cis-acting element involved in salicylic acid responsiveness
Sspon.02G0014180-1A-mRNA-1	SsGLR2.1a	AuxRR-core	GGTCCAT	316	7	-	Nicotiana tabacum	cis-acting regulatory element involved in auxin responsiveness
Sspon.02G0014180-1A-mRNA-1	SsGLR2.1a	TGACG-motif	TGACG	192	5	-	Hordeum vulgare	cis-acting regulatory element involved in the MeJA-responsiveness
Sspon.02G0014180-1A-mRNA-1	SsGLR2.1a	TGACG-motif	TGACG	1649	5	+	Hordeum vulgare	cis-acting regulatory element involved in the MeJA-responsiveness
Sspon.02G0014180-1A-mRNA-1	SsGLR2.1a	AAGAA-motif	gGTAAAGAAA	844	9	-	Avena sativa
Sspon.02G0014180-1A-mRNA-1	SsGLR2.1a	CAAT-box	CAAT	122	4	+	Nicotiana glutinosa
Sspon.02G0014180-1A-mRNA-1	SsGLR2.1a	CAAT-box	CAAAT	203	5	+	Pisum sativum	common cis-acting element in promoter and enhancer regions
Sspon.02G0014180-1A-mRNA-1	SsGLR2.1a	CAAT-box	CAAT	234	4	+	Nicotiana glutinosa
Sspon.02G0014180-1A-mRNA-1	SsGLR2.1a	CAAT-box	CAAAT	281	5	-	Pisum sativum	common cis-acting element in promoter and enhancer regions
Sspon.02G0014180-1A-mRNA-1	SsGLR2.1a	CAAT-box	CAAT	301	4	-	Nicotiana glutinosa
Sspon.02G0014180-1A-mRNA-1	SsGLR2.1a	CAAT-box	CAAAT	347	5	-	Pisum sativum	common cis-acting element in promoter and enhancer regions
Sspon.02G0014180-1A-mRNA-1	SsGLR2.1a	CAAT-box	CAAAT	362	5	+	Pisum sativum	common cis-acting element in promoter and enhancer regions
Sspon.02G0014180-1A-mRNA-1	SsGLR2.1a	CAAT-box	CAAT	432	4	-	Nicotiana glutinosa
Sspon.02G0014180-1A-mRNA-1	SsGLR2.1a	CAAT-box	CAAT	439	4	+	Nicotiana glutinosa
Sspon.02G0014180-1A-mRNA-1	SsGLR2.1a	CAAT-box	CAAT	518	4	-	Nicotiana glutinosa
Sspon.02G0014180-1A-mRNA-1	SsGLR2.1a	CAAT-box	CAAT	692	4	+	Nicotiana glutinosa
Sspon.02G0014180-1A-mRNA-1	SsGLR2.1a	CAAT-box	CCAAT	741	5	+	Arabidopsis thaliana	common cis-acting element in promoter and enhancer regions
Sspon.02G0014180-1A-mRNA-1	SsGLR2.1a	CAAT-box	CAAT	742	4	+	Nicotiana glutinosa
Sspon.02G0014180-1A-mRNA-1	SsGLR2.1a	CAAT-box	CCAAT	799	5	+	Arabidopsis thaliana	common cis-acting element in promoter and enhancer regions
Sspon.02G0014180-1A-mRNA-1	SsGLR2.1a	CAAT-box	CAAT	800	4	+	Nicotiana glutinosa
Sspon.02G0014180-1A-mRNA-1	SsGLR2.1a	CAAT-box	CAAAT	860	5	+	Pisum sativum	common cis-acting element in promoter and enhancer regions
Sspon.02G0014180-1A-mRNA-1	SsGLR2.1a	CAAT-box	CAAT	877	4	-	Nicotiana glutinosa
Sspon.02G0014180-1A-mRNA-1	SsGLR2.1a	CAAT-box	CAAT	909	4	-	Nicotiana glutinosa
Sspon.02G0014180-1A-mRNA-1	SsGLR2.1a	CAAT-box	CAAT	970	4	-	Nicotiana glutinosa
Sspon.02G0014180-1A-mRNA-1	SsGLR2.1a	CAAT-box	CAAT	974	4	+	Nicotiana glutinosa
Sspon.02G0014180-1A-mRNA-1	SsGLR2.1a	CAAT-box	CAAT	1036	4	+	Nicotiana glutinosa
Sspon.02G0014180-1A-mRNA-1	SsGLR2.1a	CAAT-box	CAAT	1095	4	-	Nicotiana glutinosa
Sspon.02G0014180-1A-mRNA-1	SsGLR2.1a	CAAT-box	CAAAT	1150	5	-	Pisum sativum	common cis-acting element in promoter and enhancer regions
Sspon.02G0014180-1A-mRNA-1	SsGLR2.1a	CAAT-box	CAAAT	1175	5	+	Pisum sativum	common cis-acting element in promoter and enhancer regions
Sspon.02G0014180-1A-mRNA-1	SsGLR2.1a	CAAT-box	CAAT	1340	4	-	Nicotiana glutinosa
Sspon.02G0014180-1A-mRNA-1	SsGLR2.1a	CAAT-box	CAAT	1390	4	+	Nicotiana glutinosa
Sspon.02G0014180-1A-mRNA-1	SsGLR2.1a	CAAT-box	CAAT	1406	4	+	Nicotiana glutinosa
Sspon.02G0014180-1A-mRNA-1	SsGLR2.1a	CAAT-box	CAAAT	1511	5	+	Pisum sativum	common cis-acting element in promoter and enhancer regions
Sspon.02G0014180-1A-mRNA-1	SsGLR2.1a	CAAT-box	CAAAT	1534	5	+	Pisum sativum	common cis-acting element in promoter and enhancer regions
Sspon.02G0014180-1A-mRNA-1	SsGLR2.1a	CAAT-box	CCAAT	1564	5	+	Arabidopsis thaliana	common cis-acting element in promoter and enhancer regions
Sspon.02G0014180-1A-mRNA-1	SsGLR2.1a	CAAT-box	CAAT	1565	4	+	Nicotiana glutinosa
Sspon.02G0014180-1A-mRNA-1	SsGLR2.1a	CAAT-box	CAAAT	1597	5	+	Pisum sativum	common cis-acting element in promoter and enhancer regions
Sspon.02G0014180-1A-mRNA-1	SsGLR2.1a	CAAT-box	CAAT	1675	4	+	Nicotiana glutinosa
Sspon.02G0014180-1A-mRNA-1	SsGLR2.1a	CAAT-box	CCAAT	1694	5	-	Arabidopsis thaliana	common cis-acting element in promoter and enhancer regions
Sspon.02G0014180-1A-mRNA-1	SsGLR2.1a	CAAT-box	CAAT	1735	4	-	Nicotiana glutinosa
Sspon.02G0014180-1A-mRNA-1	SsGLR2.1a	CAAT-box	CAAAT	1746	5	-	Pisum sativum	common cis-acting element in promoter and enhancer regions
Sspon.02G0014180-1A-mRNA-1	SsGLR2.1a	CAAT-box	CAAAT	1811	5	+	Pisum sativum	common cis-acting element in promoter and enhancer regions
Sspon.02G0014180-1A-mRNA-1	SsGLR2.1a	CAAT-box	CAAT	1826	4	-	Nicotiana glutinosa
Sspon.02G0014180-1A-mRNA-1	SsGLR2.1a	CAAT-box	CAAT	1851	4	-	Nicotiana glutinosa
Sspon.02G0014180-1A-mRNA-1	SsGLR2.1a	CAAT-box	CAAT	1899	4	-	Nicotiana glutinosa
Sspon.02G0014180-1A-mRNA-1	SsGLR2.1a	CAAT-box	CAAT	1963	4	+	Nicotiana glutinosa
Sspon.02G0014180-1A-mRNA-1	SsGLR2.1a	RY-element	CATGCATG	1056	8	-	Helianthus annuus	cis-acting regulatory element involved in seed-specific regulation
Sspon.02G0014180-1A-mRNA-1	SsGLR2.1a	STRE	AGGGG	1919	5	+	Arabidopsis thaliana
Sspon.02G0014180-1A-mRNA-1	SsGLR2.1a	GARE-motif	TCTGTTG	1468	7	-	Brassica oleracea	gibberellin-responsive element
Sspon.02G0014180-1A-mRNA-1	SsGLR2.1a	Myb	CAACTG	1493	6	+	Arabidopsis thaliana
Sspon.02G0014180-1A-mRNA-1	SsGLR2.1a	CGTCA-motif	CGTCA	192	5	+	Hordeum vulgare	cis-acting regulatory element involved in the MeJA-responsiveness
Sspon.02G0014180-1A-mRNA-1	SsGLR2.1a	CGTCA-motif	CGTCA	1649	5	-	Hordeum vulgare	cis-acting regulatory element involved in the MeJA-responsiveness
Sspon.02G0014180-1A-mRNA-1	SsGLR2.1a	Box 4	ATTAAT	1426	6	-	Petroselinum crispum	part of a conserved DNA module involved in light responsiveness
Sspon.02G0014180-1A-mRNA-1	SsGLR2.1a	MYB-like sequence	TAACCA	372	6	+	Arabidopsis thaliana
Sspon.02G0014180-1A-mRNA-1	SsGLR2.1a	MYB-like sequence	TAACCA	668	6	-	Arabidopsis thaliana
Sspon.02G0014180-1A-mRNA-1	SsGLR2.1a	Myb-binding site	CAACAG	1468	6	+	Nicotiana tabacum
Sspon.02G0014180-1A-mRNA-1	SsGLR2.1a		motif_sequence	14	4	+	organism	short_function
Sspon.02G0014180-1A-mRNA-1	SsGLR2.1a		motif_sequence	49	4	+	organism	short_function
Sspon.02G0014180-1A-mRNA-1	SsGLR2.1a		motif_sequence	102	4	-	organism	short_function
Sspon.02G0014180-1A-mRNA-1	SsGLR2.1a		motif_sequence	137	4	+	organism	short_function
Sspon.02G0014180-1A-mRNA-1	SsGLR2.1a		motif_sequence	472	4	-	organism	short_function
Sspon.02G0014180-1A-mRNA-1	SsGLR2.1a		motif_sequence	679	4	+	organism	short_function
Sspon.02G0014180-1A-mRNA-1	SsGLR2.1a		motif_sequence	787	4	-	organism	short_function
Sspon.02G0014180-1A-mRNA-1	SsGLR2.1a		motif_sequence	901	4	-	organism	short_function
Sspon.02G0014180-1A-mRNA-1	SsGLR2.1a		motif_sequence	1053	4	-	organism	short_function
Sspon.02G0014180-1A-mRNA-1	SsGLR2.1a		motif_sequence	1098	4	-	organism	short_function
Sspon.02G0014180-1A-mRNA-1	SsGLR2.1a		motif_sequence	1178	4	+	organism	short_function
Sspon.02G0014180-1A-mRNA-1	SsGLR2.1a		motif_sequence	1270	4	+	organism	short_function
Sspon.02G0014180-1A-mRNA-1	SsGLR2.1a		motif_sequence	1287	4	-	organism	short_function
Sspon.02G0014180-1A-mRNA-1	SsGLR2.1a		motif_sequence	1709	4	+	organism	short_function
Sspon.02G0014180-1A-mRNA-1	SsGLR2.1a		motif_sequence	1767	4	+	organism	short_function
Sspon.02G0014180-1A-mRNA-1	SsGLR2.1a		motif_sequence	1816	4	-	organism	short_function
Sspon.02G0014180-1A-mRNA-1	SsGLR2.1a		motif_sequence	1872	4	+	organism	short_function
Sspon.02G0014180-1A-mRNA-1	SsGLR2.1a		motif_sequence	1971	4	-	organism	short_function
Sspon.02G0014180-1A-mRNA-1	SsGLR2.1a	LTR	CCGAAA	1262	6	+	Hordeum vulgare	cis-acting element involved in low-temperature responsiveness
Sspon.02G0014180-1A-mRNA-1	SsGLR2.1a	LTR	CCGAAA	1309	6	+	Hordeum vulgare	cis-acting element involved in low-temperature responsiveness
Sspon.02G0014180-1A-mRNA-1	SsGLR2.1a	LTR	CCGAAA	1927	6	+	Hordeum vulgare	cis-acting element involved in low-temperature responsiveness
Sspon.02G0014180-1A-mRNA-1	SsGLR2.1a	as-1	TGACG	192	5	-	Arabidopsis thaliana
Sspon.02G0014180-1A-mRNA-1	SsGLR2.1a	as-1	TGACG	1649	5	+	Arabidopsis thaliana
Sspon.02G0014180-1A-mRNA-1	SsGLR2.1a	Gap-box	CAAATGAA(A/G)A	1811	9	+	Arabidopsis thaliana	part of a light responsive element
Sspon.02G0014180-1A-mRNA-1	SsGLR2.1a	MYB	TAACCA	372	6	+	Arabidopsis thaliana
Sspon.02G0014180-1A-mRNA-1	SsGLR2.1a	MYB	TAACCA	668	6	-	Arabidopsis thaliana
Sspon.02G0014180-1A-mRNA-1	SsGLR2.1a	MYB	CAACAG	1468	6	+	Arabidopsis thaliana
Sspon.02G0014180-1A-mRNA-1	SsGLR2.1a	MYB	CAACCA	1832	6	-	Arabidopsis thaliana
Sspon.02G0014180-1P-mRNA-1	SsGLR2.1d		motif_sequence	84	4	+	organism	short_function
Sspon.02G0014180-1P-mRNA-1	SsGLR2.1d		motif_sequence	130	4	+	organism	short_function
Sspon.02G0014180-1P-mRNA-1	SsGLR2.1d		motif_sequence	465	4	-	organism	short_function
Sspon.02G0014180-1P-mRNA-1	SsGLR2.1d		motif_sequence	672	4	+	organism	short_function
Sspon.02G0014180-1P-mRNA-1	SsGLR2.1d		motif_sequence	780	4	-	organism	short_function
Sspon.02G0014180-1P-mRNA-1	SsGLR2.1d		motif_sequence	894	4	-	organism	short_function
Sspon.02G0014180-1P-mRNA-1	SsGLR2.1d		motif_sequence	1046	4	-	organism	short_function
Sspon.02G0014180-1P-mRNA-1	SsGLR2.1d		motif_sequence	1091	4	-	organism	short_function
Sspon.02G0014180-1P-mRNA-1	SsGLR2.1d		motif_sequence	1709	4	+	organism	short_function
Sspon.02G0014180-1P-mRNA-1	SsGLR2.1d		motif_sequence	1767	4	+	organism	short_function
Sspon.02G0014180-1P-mRNA-1	SsGLR2.1d		motif_sequence	1872	4	+	organism	short_function
Sspon.02G0014180-1P-mRNA-1	SsGLR2.1d		motif_sequence	1971	4	-	organism	short_function
Sspon.02G0014180-1P-mRNA-1	SsGLR2.1d	Myb-binding site	CAACAG	1469	6	+	Nicotiana tabacum
Sspon.02G0014180-1P-mRNA-1	SsGLR2.1d	MYB-like sequence	TAACCA	365	6	+	Arabidopsis thaliana
Sspon.02G0014180-1P-mRNA-1	SsGLR2.1d	MYB-like sequence	TAACCA	661	6	-	Arabidopsis thaliana
Sspon.02G0014180-1P-mRNA-1	SsGLR2.1d	Box 4	ATTAAT	1427	6	-	Petroselinum crispum	part of a conserved DNA module involved in light responsiveness
Sspon.02G0014180-1P-mRNA-1	SsGLR2.1d	CGTCA-motif	CGTCA	185	5	+	Hordeum vulgare	cis-acting regulatory element involved in the MeJA-responsiveness
Sspon.02G0014180-1P-mRNA-1	SsGLR2.1d	MYB	TAACCA	365	6	+	Arabidopsis thaliana
Sspon.02G0014180-1P-mRNA-1	SsGLR2.1d	MYB	TAACCA	661	6	-	Arabidopsis thaliana
Sspon.02G0014180-1P-mRNA-1	SsGLR2.1d	MYB	CAACAG	1469	6	+	Arabidopsis thaliana
Sspon.02G0014180-1P-mRNA-1	SsGLR2.1d	MYB	CAACCA	1832	6	-	Arabidopsis thaliana
Sspon.02G0014180-1P-mRNA-1	SsGLR2.1d	Gap-box	CAAATGAA(A/G)A	1811	9	+	Arabidopsis thaliana	part of a light responsive element
Sspon.02G0014180-1P-mRNA-1	SsGLR2.1d	as-1	TGACG	185	5	-	Arabidopsis thaliana
Sspon.02G0014180-1P-mRNA-1	SsGLR2.1d	LTR	CCGAAA	1257	6	+	Hordeum vulgare	cis-acting element involved in low-temperature responsiveness
Sspon.02G0014180-1P-mRNA-1	SsGLR2.1d	LTR	CCGAAA	1309	6	+	Hordeum vulgare	cis-acting element involved in low-temperature responsiveness
Sspon.02G0014180-1P-mRNA-1	SsGLR2.1d	LTR	CCGAAA	1927	6	+	Hordeum vulgare	cis-acting element involved in low-temperature responsiveness
Sspon.02G0014180-1P-mRNA-1	SsGLR2.1d	STRE	AGGGG	1919	5	+	Arabidopsis thaliana
Sspon.02G0014180-1P-mRNA-1	SsGLR2.1d	CAAT-box	CCAAT	9	5	+	Arabidopsis thaliana	common cis-acting element in promoter and enhancer regions
Sspon.02G0014180-1P-mRNA-1	SsGLR2.1d	CAAT-box	CAAT	10	4	+	Nicotiana glutinosa
Sspon.02G0014180-1P-mRNA-1	SsGLR2.1d	CAAT-box	CAAT	18	4	-	Nicotiana glutinosa
Sspon.02G0014180-1P-mRNA-1	SsGLR2.1d	CAAT-box	CCAAT	47	5	-	Arabidopsis thaliana	common cis-acting element in promoter and enhancer regions
Sspon.02G0014180-1P-mRNA-1	SsGLR2.1d	CAAT-box	CCAAT	57	5	+	Arabidopsis thaliana	common cis-acting element in promoter and enhancer regions
Sspon.02G0014180-1P-mRNA-1	SsGLR2.1d	CAAT-box	CAAT	58	4	+	Nicotiana glutinosa
Sspon.02G0014180-1P-mRNA-1	SsGLR2.1d	CAAT-box	CAAT	115	4	+	Nicotiana glutinosa
Sspon.02G0014180-1P-mRNA-1	SsGLR2.1d	CAAT-box	CAAAT	196	5	+	Pisum sativum	common cis-acting element in promoter and enhancer regions
Sspon.02G0014180-1P-mRNA-1	SsGLR2.1d	CAAT-box	CAAT	227	4	+	Nicotiana glutinosa
Sspon.02G0014180-1P-mRNA-1	SsGLR2.1d	CAAT-box	CAAAT	274	5	-	Pisum sativum	common cis-acting element in promoter and enhancer regions
Sspon.02G0014180-1P-mRNA-1	SsGLR2.1d	CAAT-box	CAAT	294	4	-	Nicotiana glutinosa
Sspon.02G0014180-1P-mRNA-1	SsGLR2.1d	CAAT-box	CAAAT	340	5	-	Pisum sativum	common cis-acting element in promoter and enhancer regions
Sspon.02G0014180-1P-mRNA-1	SsGLR2.1d	CAAT-box	CAAAT	355	5	+	Pisum sativum	common cis-acting element in promoter and enhancer regions
Sspon.02G0014180-1P-mRNA-1	SsGLR2.1d	CAAT-box	CAAT	425	4	-	Nicotiana glutinosa
Sspon.02G0014180-1P-mRNA-1	SsGLR2.1d	CAAT-box	CAAT	432	4	+	Nicotiana glutinosa
Sspon.02G0014180-1P-mRNA-1	SsGLR2.1d	CAAT-box	CAAT	511	4	-	Nicotiana glutinosa
Sspon.02G0014180-1P-mRNA-1	SsGLR2.1d	CAAT-box	CAAT	685	4	+	Nicotiana glutinosa
Sspon.02G0014180-1P-mRNA-1	SsGLR2.1d	CAAT-box	CCAAT	734	5	+	Arabidopsis thaliana	common cis-acting element in promoter and enhancer regions
Sspon.02G0014180-1P-mRNA-1	SsGLR2.1d	CAAT-box	CAAT	735	4	+	Nicotiana glutinosa
Sspon.02G0014180-1P-mRNA-1	SsGLR2.1d	CAAT-box	CCAAT	792	5	+	Arabidopsis thaliana	common cis-acting element in promoter and enhancer regions
Sspon.02G0014180-1P-mRNA-1	SsGLR2.1d	CAAT-box	CAAT	793	4	+	Nicotiana glutinosa
Sspon.02G0014180-1P-mRNA-1	SsGLR2.1d	CAAT-box	CAAAT	853	5	+	Pisum sativum	common cis-acting element in promoter and enhancer regions
Sspon.02G0014180-1P-mRNA-1	SsGLR2.1d	CAAT-box	CAAT	870	4	-	Nicotiana glutinosa
Sspon.02G0014180-1P-mRNA-1	SsGLR2.1d	CAAT-box	CAAT	902	4	-	Nicotiana glutinosa
Sspon.02G0014180-1P-mRNA-1	SsGLR2.1d	CAAT-box	CAAT	963	4	-	Nicotiana glutinosa
Sspon.02G0014180-1P-mRNA-1	SsGLR2.1d	CAAT-box	CAAT	967	4	+	Nicotiana glutinosa
Sspon.02G0014180-1P-mRNA-1	SsGLR2.1d	CAAT-box	CAAT	1088	4	-	Nicotiana glutinosa
Sspon.02G0014180-1P-mRNA-1	SsGLR2.1d	CAAT-box	CAAAT	1145	5	-	Pisum sativum	common cis-acting element in promoter and enhancer regions
Sspon.02G0014180-1P-mRNA-1	SsGLR2.1d	CAAT-box	CAAAT	1170	5	+	Pisum sativum	common cis-acting element in promoter and enhancer regions
Sspon.02G0014180-1P-mRNA-1	SsGLR2.1d	CAAT-box	CAAAT	1206	5	-	Pisum sativum	common cis-acting element in promoter and enhancer regions
Sspon.02G0014180-1P-mRNA-1	SsGLR2.1d	CAAT-box	CAAT	1341	4	-	Nicotiana glutinosa
Sspon.02G0014180-1P-mRNA-1	SsGLR2.1d	CAAT-box	CAAT	1391	4	+	Nicotiana glutinosa
Sspon.02G0014180-1P-mRNA-1	SsGLR2.1d	CAAT-box	CAAT	1407	4	+	Nicotiana glutinosa
Sspon.02G0014180-1P-mRNA-1	SsGLR2.1d	CAAT-box	CAAAT	1512	5	+	Pisum sativum	common cis-acting element in promoter and enhancer regions
Sspon.02G0014180-1P-mRNA-1	SsGLR2.1d	CAAT-box	CAAAT	1535	5	+	Pisum sativum	common cis-acting element in promoter and enhancer regions
Sspon.02G0014180-1P-mRNA-1	SsGLR2.1d	CAAT-box	CCAAT	1565	5	+	Arabidopsis thaliana	common cis-acting element in promoter and enhancer regions
Sspon.02G0014180-1P-mRNA-1	SsGLR2.1d	CAAT-box	CAAT	1566	4	+	Nicotiana glutinosa
Sspon.02G0014180-1P-mRNA-1	SsGLR2.1d	CAAT-box	CAAAT	1598	5	+	Pisum sativum	common cis-acting element in promoter and enhancer regions
Sspon.02G0014180-1P-mRNA-1	SsGLR2.1d	CAAT-box	CAAAT	1653	5	+	Pisum sativum	common cis-acting element in promoter and enhancer regions
Sspon.02G0014180-1P-mRNA-1	SsGLR2.1d	CAAT-box	CAAT	1676	4	+	Nicotiana glutinosa
Sspon.02G0014180-1P-mRNA-1	SsGLR2.1d	CAAT-box	CCAAT	1694	5	-	Arabidopsis thaliana	common cis-acting element in promoter and enhancer regions
Sspon.02G0014180-1P-mRNA-1	SsGLR2.1d	CAAT-box	CAAT	1735	4	-	Nicotiana glutinosa
Sspon.02G0014180-1P-mRNA-1	SsGLR2.1d	CAAT-box	CAAAT	1746	5	-	Pisum sativum	common cis-acting element in promoter and enhancer regions
Sspon.02G0014180-1P-mRNA-1	SsGLR2.1d	CAAT-box	CAAAT	1811	5	+	Pisum sativum	common cis-acting element in promoter and enhancer regions
Sspon.02G0014180-1P-mRNA-1	SsGLR2.1d	CAAT-box	CAAT	1826	4	-	Nicotiana glutinosa
Sspon.02G0014180-1P-mRNA-1	SsGLR2.1d	CAAT-box	CAAT	1851	4	-	Nicotiana glutinosa
Sspon.02G0014180-1P-mRNA-1	SsGLR2.1d	CAAT-box	CAAT	1899	4	-	Nicotiana glutinosa
Sspon.02G0014180-1P-mRNA-1	SsGLR2.1d	CAAT-box	CAAT	1963	4	+	Nicotiana glutinosa
Sspon.02G0014180-1P-mRNA-1	SsGLR2.1d	AAGAA-motif	gGTAAAGAAA	837	9	-	Avena sativa
Sspon.02G0014180-1P-mRNA-1	SsGLR2.1d	Myb	CAACTG	1453	6	+	Arabidopsis thaliana
Sspon.02G0014180-1P-mRNA-1	SsGLR2.1d	Myb	CAACTG	1494	6	+	Arabidopsis thaliana
Sspon.02G0014180-1P-mRNA-1	SsGLR2.1d	GARE-motif	TCTGTTG	1469	7	-	Brassica oleracea	gibberellin-responsive element
Sspon.02G0014180-1P-mRNA-1	SsGLR2.1d	TCCC-motif	TCTCCCT	892	7	-	Spinacia oleracea	part of a light responsive element
Sspon.02G0014180-1P-mRNA-1	SsGLR2.1d	Unnamed__4	CTCC	50	4	-	Petroselinum hortense
Sspon.02G0014180-1P-mRNA-1	SsGLR2.1d	Unnamed__4	CTCC	416	4	-	Petroselinum hortense
Sspon.02G0014180-1P-mRNA-1	SsGLR2.1d	Unnamed__4	CTCC	496	4	+	Petroselinum hortense
Sspon.02G0014180-1P-mRNA-1	SsGLR2.1d	Unnamed__4	CTCC	627	4	+	Petroselinum hortense
Sspon.02G0014180-1P-mRNA-1	SsGLR2.1d	Unnamed__4	CTCC	760	4	+	Petroselinum hortense
Sspon.02G0014180-1P-mRNA-1	SsGLR2.1d	Unnamed__4	CTCC	887	4	+	Petroselinum hortense
Sspon.02G0014180-1P-mRNA-1	SsGLR2.1d	Unnamed__4	CTCC	894	4	-	Petroselinum hortense
Sspon.02G0014180-1P-mRNA-1	SsGLR2.1d	Unnamed__4	CTCC	950	4	+	Petroselinum hortense
Sspon.02G0014180-1P-mRNA-1	SsGLR2.1d	Unnamed__4	CTCC	1697	4	-	Petroselinum hortense
Sspon.02G0014180-1P-mRNA-1	SsGLR2.1d	Unnamed__4	CTCC	1993	4	+	Petroselinum hortense
Sspon.02G0014180-1P-mRNA-1	SsGLR2.1d	GT1-motif	GGTTAAT	363	7	-	Avena sativa	light responsive element
Sspon.02G0014180-1P-mRNA-1	SsGLR2.1d	GT1-motif	GGTTAA	364	6	-	Arabidopsis thaliana	light responsive element
Sspon.02G0014180-1P-mRNA-1	SsGLR2.1d	GT1-motif	GGTTAA	662	6	+	Arabidopsis thaliana	light responsive element
Sspon.02G0014180-1P-mRNA-1	SsGLR2.1d	TCA-element	CCATCTTTTT	1792	9	-	Nicotiana tabacum	cis-acting element involved in salicylic acid responsiveness
Sspon.02G0014180-1P-mRNA-1	SsGLR2.1d	TGACG-motif	TGACG	185	5	-	Hordeum vulgare	cis-acting regulatory element involved in the MeJA-responsiveness
Sspon.02G0014180-1P-mRNA-1	SsGLR2.1d	AuxRR-core	GGTCCAT	309	7	-	Nicotiana tabacum	cis-acting regulatory element involved in auxin responsiveness
Sspon.02G0014180-1P-mRNA-1	SsGLR2.1d	AE-box	AGAAACAA	19	8	-	Arabidopsis thaliana	part of a module for light response
Sspon.02G0014180-1P-mRNA-1	SsGLR2.1d	AE-box	AGAAACAA	1612	8	+	Arabidopsis thaliana	part of a module for light response
Sspon.02G0014180-1P-mRNA-1	SsGLR2.1d	MBS	CAACTG	1453	6	+	Arabidopsis thaliana	MYB binding site involved in drought-inducibility
Sspon.02G0014180-1P-mRNA-1	SsGLR2.1d	MBS	CAACTG	1494	6	+	Arabidopsis thaliana	MYB binding site involved in drought-inducibility
Sspon.02G0014180-1P-mRNA-1	SsGLR2.1d	AT~TATA-box	TATATAAA	118	8	-	Arabidopsis thaliana
Sspon.02G0014180-1P-mRNA-1	SsGLR2.1d	AT~TATA-box	TATATA	120	6	+	Arabidopsis thaliana
Sspon.02G0014180-1P-mRNA-1	SsGLR2.1d	AT~TATA-box	TATATA	171	6	+	Arabidopsis thaliana
Sspon.02G0014180-1P-mRNA-1	SsGLR2.1d	AT~TATA-box	TATATA	1354	6	-	Arabidopsis thaliana
Sspon.02G0014180-1P-mRNA-1	SsGLR2.1d	AT~TATA-box	TATATA	1938	6	-	Arabidopsis thaliana
Sspon.02G0014180-1P-mRNA-1	SsGLR2.1d	ERE	ATTTTAAA	908	8	-	Nicotiana glutinos
Sspon.02G0014180-1P-mRNA-1	SsGLR2.1d	MYC	CATGTG	601	6	+	Arabidopsis thaliana
Sspon.02G0014180-1P-mRNA-1	SsGLR2.1d	MYC	CATTTG	1535	6	-	Arabidopsis thaliana
Sspon.02G0014180-1P-mRNA-1	SsGLR2.1d	MYC	CATGTG	1551	6	+	Arabidopsis thaliana
Sspon.02G0014180-1P-mRNA-1	SsGLR2.1d	MYC	CATTTG	1811	6	-	Arabidopsis thaliana
Sspon.02G0014180-1P-mRNA-1	SsGLR2.1d	TGA-element	AACGAC	651	6	-	Brassica oleracea	auxin-responsive element
Sspon.02G0014180-1P-mRNA-1	SsGLR2.1d	TGA-element	AACGAC	1662	6	+	Brassica oleracea	auxin-responsive element
Sspon.02G0014180-1P-mRNA-1	SsGLR2.1d	TATA-box	TATACA	13	6	-	Helianthus annuus	core promoter element around -30 of transcription start
Sspon.02G0014180-1P-mRNA-1	SsGLR2.1d	TATA-box	TATA	15	4	+	Arabidopsis thaliana	core promoter element around -30 of transcription start
Sspon.02G0014180-1P-mRNA-1	SsGLR2.1d	TATA-box	TATA	31	4	+	Arabidopsis thaliana	core promoter element around -30 of transcription start
Sspon.02G0014180-1P-mRNA-1	SsGLR2.1d	TATA-box	ATATAT	72	6	+	Brassica napus	core promoter element around -30 of transcription start
Sspon.02G0014180-1P-mRNA-1	SsGLR2.1d	TATA-box	TATA	73	4	+	Arabidopsis thaliana	core promoter element around -30 of transcription start
Sspon.02G0014180-1P-mRNA-1	SsGLR2.1d	TATA-box	ATATAA	96	6	+	Brassica oleracea	core promoter element around -30 of transcription start
Sspon.02G0014180-1P-mRNA-1	SsGLR2.1d	TATA-box	TATA	97	4	+	Arabidopsis thaliana	core promoter element around -30 of transcription start
Sspon.02G0014180-1P-mRNA-1	SsGLR2.1d	TATA-box	taTATAAAtc	116	9	-	Arabidopsis thaliana	core promoter element around -30 of transcription start
Sspon.02G0014180-1P-mRNA-1	SsGLR2.1d	TATA-box	TATAAAT	117	7	-	Brassica juncea	core promoter element around -30 of transcription start
Sspon.02G0014180-1P-mRNA-1	SsGLR2.1d	TATA-box	TATAAA	118	6	-	Helianthus annuus	core promoter element around -30 of transcription start
Sspon.02G0014180-1P-mRNA-1	SsGLR2.1d	TATA-box	TATATAA	119	7	-	Arabidopsis thaliana	core promoter element around -30 of transcription start
Sspon.02G0014180-1P-mRNA-1	SsGLR2.1d	TATA-box	TATATA	120	6	+	Arabidopsis thaliana	core promoter element around -30 of transcription start
Sspon.02G0014180-1P-mRNA-1	SsGLR2.1d	TATA-box	ATATAT	121	6	+	Brassica napus	core promoter element around -30 of transcription start
Sspon.02G0014180-1P-mRNA-1	SsGLR2.1d	TATA-box	TATA	122	4	+	Arabidopsis thaliana	core promoter element around -30 of transcription start
Sspon.02G0014180-1P-mRNA-1	SsGLR2.1d	TATA-box	TATATAA	170	7	-	Arabidopsis thaliana	core promoter element around -30 of transcription start
Sspon.02G0014180-1P-mRNA-1	SsGLR2.1d	TATA-box	TATATA	171	6	+	Arabidopsis thaliana	core promoter element around -30 of transcription start
Sspon.02G0014180-1P-mRNA-1	SsGLR2.1d	TATA-box	TATA	173	4	+	Arabidopsis thaliana	core promoter element around -30 of transcription start
Sspon.02G0014180-1P-mRNA-1	SsGLR2.1d	TATA-box	ATATAT	320	6	+	Brassica napus	core promoter element around -30 of transcription start
Sspon.02G0014180-1P-mRNA-1	SsGLR2.1d	TATA-box	TATA	321	4	+	Arabidopsis thaliana	core promoter element around -30 of transcription start
Sspon.02G0014180-1P-mRNA-1	SsGLR2.1d	TATA-box	ATATAA	546	6	+	Brassica oleracea	core promoter element around -30 of transcription start
Sspon.02G0014180-1P-mRNA-1	SsGLR2.1d	TATA-box	TATA	547	4	+	Arabidopsis thaliana	core promoter element around -30 of transcription start
Sspon.02G0014180-1P-mRNA-1	SsGLR2.1d	TATA-box	ATATAA	914	6	+	Brassica oleracea	core promoter element around -30 of transcription start
Sspon.02G0014180-1P-mRNA-1	SsGLR2.1d	TATA-box	TATA	915	4	+	Arabidopsis thaliana	core promoter element around -30 of transcription start
Sspon.02G0014180-1P-mRNA-1	SsGLR2.1d	TATA-box	TATA	980	4	+	Arabidopsis thaliana	core promoter element around -30 of transcription start
Sspon.02G0014180-1P-mRNA-1	SsGLR2.1d	TATA-box	TATA	1027	4	-	Arabidopsis thaliana	core promoter element around -30 of transcription start
Sspon.02G0014180-1P-mRNA-1	SsGLR2.1d	TATA-box	ATATAT	1050	6	-	Brassica napus	core promoter element around -30 of transcription start
Sspon.02G0014180-1P-mRNA-1	SsGLR2.1d	TATA-box	TATA	1051	4	-	Arabidopsis thaliana	core promoter element around -30 of transcription start
Sspon.02G0014180-1P-mRNA-1	SsGLR2.1d	TATA-box	TATA	1066	4	-	Arabidopsis thaliana	core promoter element around -30 of transcription start
Sspon.02G0014180-1P-mRNA-1	SsGLR2.1d	TATA-box	TATATA	1354	6	-	Arabidopsis thaliana	core promoter element around -30 of transcription start
Sspon.02G0014180-1P-mRNA-1	SsGLR2.1d	TATA-box	TATA	1356	4	-	Arabidopsis thaliana	core promoter element around -30 of transcription start
Sspon.02G0014180-1P-mRNA-1	SsGLR2.1d	TATA-box	ATATAA	1591	6	+	Brassica oleracea	core promoter element around -30 of transcription start
Sspon.02G0014180-1P-mRNA-1	SsGLR2.1d	TATA-box	TATA	1592	4	-	Arabidopsis thaliana	core promoter element around -30 of transcription start
Sspon.02G0014180-1P-mRNA-1	SsGLR2.1d	TATA-box	ATTATA	1802	6	+	Brassica napus	core promoter element around -30 of transcription start
Sspon.02G0014180-1P-mRNA-1	SsGLR2.1d	TATA-box	TATAA	1803	5	-	Arabidopsis thaliana	core promoter element around -30 of transcription start
Sspon.02G0014180-1P-mRNA-1	SsGLR2.1d	TATA-box	TATA	1804	4	-	Arabidopsis thaliana	core promoter element around -30 of transcription start
Sspon.02G0014180-1P-mRNA-1	SsGLR2.1d	TATA-box	TATATA	1938	6	-	Arabidopsis thaliana	core promoter element around -30 of transcription start
Sspon.02G0014180-1P-mRNA-1	SsGLR2.1d	TATA-box	ATATAA	1939	6	+	Brassica oleracea	core promoter element around -30 of transcription start
Sspon.02G0014180-1P-mRNA-1	SsGLR2.1d	TATA-box	TATA	1940	4	-	Arabidopsis thaliana	core promoter element around -30 of transcription start
Sspon.02G0014180-1P-mRNA-1	SsGLR2.1d	chs-CMA2a	TCACTTGA	1844	8	-	Petroselinum crispum	part of a light responsive element
Sspon.02G0014180-1P-mRNA-1	SsGLR2.1d	O2-site	GTTGACGTGA	1447	9	-	Zea mays	cis-acting regulatory element involved in zein metabolism regulation
Sspon.02G0014180-2C-mRNA-1	SsGLR2.1b	O2-site	GTTGACGTGA	1450	9	-	Zea mays	cis-acting regulatory element involved in zein metabolism regulation
Sspon.02G0014180-2C-mRNA-1	SsGLR2.1b	chs-CMA2a	TCACTTGA	1846	8	-	Petroselinum crispum	part of a light responsive element
Sspon.02G0014180-2C-mRNA-1	SsGLR2.1b	TATA-box	ATTATA	84	6	+	Brassica napus	core promoter element around -30 of transcription start
Sspon.02G0014180-2C-mRNA-1	SsGLR2.1b	TATA-box	TATAA	85	5	-	Arabidopsis thaliana	core promoter element around -30 of transcription start
Sspon.02G0014180-2C-mRNA-1	SsGLR2.1b	TATA-box	TATA	86	4	+	Arabidopsis thaliana	core promoter element around -30 of transcription start
Sspon.02G0014180-2C-mRNA-1	SsGLR2.1b	TATA-box	taTATAAAtc	119	9	-	Arabidopsis thaliana	core promoter element around -30 of transcription start
Sspon.02G0014180-2C-mRNA-1	SsGLR2.1b	TATA-box	TATAAAT	120	7	-	Brassica juncea	core promoter element around -30 of transcription start
Sspon.02G0014180-2C-mRNA-1	SsGLR2.1b	TATA-box	TATAAA	121	6	-	Helianthus annuus	core promoter element around -30 of transcription start
Sspon.02G0014180-2C-mRNA-1	SsGLR2.1b	TATA-box	TATATAA	122	7	-	Arabidopsis thaliana	core promoter element around -30 of transcription start
Sspon.02G0014180-2C-mRNA-1	SsGLR2.1b	TATA-box	TATATA	123	6	+	Arabidopsis thaliana	core promoter element around -30 of transcription start
Sspon.02G0014180-2C-mRNA-1	SsGLR2.1b	TATA-box	ATATAT	124	6	+	Brassica napus	core promoter element around -30 of transcription start
Sspon.02G0014180-2C-mRNA-1	SsGLR2.1b	TATA-box	TATA	125	4	+	Arabidopsis thaliana	core promoter element around -30 of transcription start
Sspon.02G0014180-2C-mRNA-1	SsGLR2.1b	TATA-box	TATATAA	173	7	-	Arabidopsis thaliana	core promoter element around -30 of transcription start
Sspon.02G0014180-2C-mRNA-1	SsGLR2.1b	TATA-box	TATATA	174	6	+	Arabidopsis thaliana	core promoter element around -30 of transcription start
Sspon.02G0014180-2C-mRNA-1	SsGLR2.1b	TATA-box	TATA	176	4	+	Arabidopsis thaliana	core promoter element around -30 of transcription start
Sspon.02G0014180-2C-mRNA-1	SsGLR2.1b	TATA-box	ATATAT	323	6	+	Brassica napus	core promoter element around -30 of transcription start
Sspon.02G0014180-2C-mRNA-1	SsGLR2.1b	TATA-box	TATA	324	4	+	Arabidopsis thaliana	core promoter element around -30 of transcription start
Sspon.02G0014180-2C-mRNA-1	SsGLR2.1b	TATA-box	ATATAA	549	6	+	Brassica oleracea	core promoter element around -30 of transcription start
Sspon.02G0014180-2C-mRNA-1	SsGLR2.1b	TATA-box	TATA	550	4	+	Arabidopsis thaliana	core promoter element around -30 of transcription start
Sspon.02G0014180-2C-mRNA-1	SsGLR2.1b	TATA-box	ATATAA	920	6	+	Brassica oleracea	core promoter element around -30 of transcription start
Sspon.02G0014180-2C-mRNA-1	SsGLR2.1b	TATA-box	TATA	921	4	+	Arabidopsis thaliana	core promoter element around -30 of transcription start
Sspon.02G0014180-2C-mRNA-1	SsGLR2.1b	TATA-box	TATA	986	4	+	Arabidopsis thaliana	core promoter element around -30 of transcription start
Sspon.02G0014180-2C-mRNA-1	SsGLR2.1b	TATA-box	TATACA	1061	6	-	Helianthus annuus	core promoter element around -30 of transcription start
Sspon.02G0014180-2C-mRNA-1	SsGLR2.1b	TATA-box	TATA	1063	4	-	Arabidopsis thaliana	core promoter element around -30 of transcription start
Sspon.02G0014180-2C-mRNA-1	SsGLR2.1b	TATA-box	TATA	1072	4	-	Arabidopsis thaliana	core promoter element around -30 of transcription start
Sspon.02G0014180-2C-mRNA-1	SsGLR2.1b	TATA-box	TATATA	1357	6	-	Arabidopsis thaliana	core promoter element around -30 of transcription start
Sspon.02G0014180-2C-mRNA-1	SsGLR2.1b	TATA-box	TATA	1359	4	-	Arabidopsis thaliana	core promoter element around -30 of transcription start
Sspon.02G0014180-2C-mRNA-1	SsGLR2.1b	TATA-box	ATATAA	1594	6	+	Brassica oleracea	core promoter element around -30 of transcription start
Sspon.02G0014180-2C-mRNA-1	SsGLR2.1b	TATA-box	TATA	1595	4	-	Arabidopsis thaliana	core promoter element around -30 of transcription start
Sspon.02G0014180-2C-mRNA-1	SsGLR2.1b	TATA-box	ATTATA	1804	6	+	Brassica napus	core promoter element around -30 of transcription start
Sspon.02G0014180-2C-mRNA-1	SsGLR2.1b	TATA-box	TATAA	1805	5	-	Arabidopsis thaliana	core promoter element around -30 of transcription start
Sspon.02G0014180-2C-mRNA-1	SsGLR2.1b	TATA-box	TATA	1806	4	-	Arabidopsis thaliana	core promoter element around -30 of transcription start
Sspon.02G0014180-2C-mRNA-1	SsGLR2.1b	TATA-box	TATATA	1940	6	-	Arabidopsis thaliana	core promoter element around -30 of transcription start
Sspon.02G0014180-2C-mRNA-1	SsGLR2.1b	TATA-box	ATATAA	1941	6	+	Brassica oleracea	core promoter element around -30 of transcription start
Sspon.02G0014180-2C-mRNA-1	SsGLR2.1b	TATA-box	TATA	1942	4	-	Arabidopsis thaliana	core promoter element around -30 of transcription start
Sspon.02G0014180-2C-mRNA-1	SsGLR2.1b	ARE	AAACCA	1191	6	-	Zea mays	cis-acting regulatory element essential for the anaerobic induction
Sspon.02G0014180-2C-mRNA-1	SsGLR2.1b	TGA-element	AACGAC	654	6	-	Brassica oleracea	auxin-responsive element
Sspon.02G0014180-2C-mRNA-1	SsGLR2.1b	TGA-element	AACGAC	1663	6	+	Brassica oleracea	auxin-responsive element
Sspon.02G0014180-2C-mRNA-1	SsGLR2.1b	ERE	ATTTTAAA	914	8	-	Nicotiana glutinos
Sspon.02G0014180-2C-mRNA-1	SsGLR2.1b	MYC	CATGTG	604	6	+	Arabidopsis thaliana
Sspon.02G0014180-2C-mRNA-1	SsGLR2.1b	MYC	CATTTG	1176	6	-	Arabidopsis thaliana
Sspon.02G0014180-2C-mRNA-1	SsGLR2.1b	MYC	CATTTG	1538	6	-	Arabidopsis thaliana
Sspon.02G0014180-2C-mRNA-1	SsGLR2.1b	MYC	CATGTG	1554	6	+	Arabidopsis thaliana
Sspon.02G0014180-2C-mRNA-1	SsGLR2.1b	MYC	CATTTG	1813	6	-	Arabidopsis thaliana
Sspon.02G0014180-2C-mRNA-1	SsGLR2.1b	AT~TATA-box	TATATAAA	121	8	-	Arabidopsis thaliana
Sspon.02G0014180-2C-mRNA-1	SsGLR2.1b	AT~TATA-box	TATATA	123	6	+	Arabidopsis thaliana
Sspon.02G0014180-2C-mRNA-1	SsGLR2.1b	AT~TATA-box	TATATA	174	6	+	Arabidopsis thaliana
Sspon.02G0014180-2C-mRNA-1	SsGLR2.1b	AT~TATA-box	TATATA	1357	6	-	Arabidopsis thaliana
Sspon.02G0014180-2C-mRNA-1	SsGLR2.1b	AT~TATA-box	TATATA	1940	6	-	Arabidopsis thaliana
Sspon.02G0014180-2C-mRNA-1	SsGLR2.1b	MBS	CAACTG	1456	6	+	Arabidopsis thaliana	MYB binding site involved in drought-inducibility
Sspon.02G0014180-2C-mRNA-1	SsGLR2.1b	MBS	CAACTG	1497	6	+	Arabidopsis thaliana	MYB binding site involved in drought-inducibility
Sspon.02G0014180-2C-mRNA-1	SsGLR2.1b	AE-box	AGAAACAA	1613	8	+	Arabidopsis thaliana	part of a module for light response
Sspon.02G0014180-2C-mRNA-1	SsGLR2.1b	TGACG-motif	TGACG	188	5	-	Hordeum vulgare	cis-acting regulatory element involved in the MeJA-responsiveness
Sspon.02G0014180-2C-mRNA-1	SsGLR2.1b	TGACG-motif	TGACG	643	5	-	Hordeum vulgare	cis-acting regulatory element involved in the MeJA-responsiveness
Sspon.02G0014180-2C-mRNA-1	SsGLR2.1b	TCA-element	CCATCTTTTT	74	9	-	Nicotiana tabacum	cis-acting element involved in salicylic acid responsiveness
Sspon.02G0014180-2C-mRNA-1	SsGLR2.1b	TCA-element	TCAGAAGAGG	674	9	-	Brassica oleracea	cis-acting element involved in salicylic acid responsiveness
Sspon.02G0014180-2C-mRNA-1	SsGLR2.1b	TCA-element	TCAGAAGAGG	1270	9	-	Brassica oleracea	cis-acting element involved in salicylic acid responsiveness
Sspon.02G0014180-2C-mRNA-1	SsGLR2.1b	TCA-element	CCATCTTTTT	1794	9	-	Nicotiana tabacum	cis-acting element involved in salicylic acid responsiveness
Sspon.02G0014180-2C-mRNA-1	SsGLR2.1b	AuxRR-core	GGTCCAT	312	7	-	Nicotiana tabacum	cis-acting regulatory element involved in auxin responsiveness
Sspon.02G0014180-2C-mRNA-1	SsGLR2.1b	GT1-motif	GGTTAAT	366	7	-	Avena sativa	light responsive element
Sspon.02G0014180-2C-mRNA-1	SsGLR2.1b	GT1-motif	GGTTAA	367	6	-	Arabidopsis thaliana	light responsive element
Sspon.02G0014180-2C-mRNA-1	SsGLR2.1b	GT1-motif	GGTTAA	665	6	+	Arabidopsis thaliana	light responsive element
Sspon.02G0014180-2C-mRNA-1	SsGLR2.1b	Unnamed__4	CTCC	419	4	-	Petroselinum hortense
Sspon.02G0014180-2C-mRNA-1	SsGLR2.1b	Unnamed__4	CTCC	499	4	+	Petroselinum hortense
Sspon.02G0014180-2C-mRNA-1	SsGLR2.1b	Unnamed__4	CTCC	630	4	+	Petroselinum hortense
Sspon.02G0014180-2C-mRNA-1	SsGLR2.1b	Unnamed__4	CTCC	672	4	+	Petroselinum hortense
Sspon.02G0014180-2C-mRNA-1	SsGLR2.1b	Unnamed__4	CTCC	766	4	+	Petroselinum hortense
Sspon.02G0014180-2C-mRNA-1	SsGLR2.1b	Unnamed__4	CTCC	893	4	+	Petroselinum hortense
Sspon.02G0014180-2C-mRNA-1	SsGLR2.1b	Unnamed__4	CTCC	900	4	-	Petroselinum hortense
Sspon.02G0014180-2C-mRNA-1	SsGLR2.1b	Unnamed__4	CTCC	956	4	+	Petroselinum hortense
Sspon.02G0014180-2C-mRNA-1	SsGLR2.1b	Unnamed__4	CTCC	1699	4	-	Petroselinum hortense
Sspon.02G0014180-2C-mRNA-1	SsGLR2.1b	Unnamed__4	CTCC	1995	4	+	Petroselinum hortense
Sspon.02G0014180-2C-mRNA-1	SsGLR2.1b	TCCC-motif	TCTCCCT	898	7	-	Spinacia oleracea	part of a light responsive element
Sspon.02G0014180-2C-mRNA-1	SsGLR2.1b	GARE-motif	TCTGTTG	1472	7	-	Brassica oleracea	gibberellin-responsive element
Sspon.02G0014180-2C-mRNA-1	SsGLR2.1b	Myb	CAACTG	1456	6	+	Arabidopsis thaliana
Sspon.02G0014180-2C-mRNA-1	SsGLR2.1b	Myb	CAACTG	1497	6	+	Arabidopsis thaliana
Sspon.02G0014180-2C-mRNA-1	SsGLR2.1b	CAAT-box	CAAAT	28	5	-	Pisum sativum	common cis-acting element in promoter and enhancer regions
Sspon.02G0014180-2C-mRNA-1	SsGLR2.1b	CAAT-box	CAAT	118	4	+	Nicotiana glutinosa
Sspon.02G0014180-2C-mRNA-1	SsGLR2.1b	CAAT-box	CAAAT	199	5	+	Pisum sativum	common cis-acting element in promoter and enhancer regions
Sspon.02G0014180-2C-mRNA-1	SsGLR2.1b	CAAT-box	CAAT	230	4	+	Nicotiana glutinosa
Sspon.02G0014180-2C-mRNA-1	SsGLR2.1b	CAAT-box	CAAAT	277	5	-	Pisum sativum	common cis-acting element in promoter and enhancer regions
Sspon.02G0014180-2C-mRNA-1	SsGLR2.1b	CAAT-box	CAAT	297	4	-	Nicotiana glutinosa
Sspon.02G0014180-2C-mRNA-1	SsGLR2.1b	CAAT-box	CAAAT	343	5	-	Pisum sativum	common cis-acting element in promoter and enhancer regions
Sspon.02G0014180-2C-mRNA-1	SsGLR2.1b	CAAT-box	CAAAT	358	5	+	Pisum sativum	common cis-acting element in promoter and enhancer regions
Sspon.02G0014180-2C-mRNA-1	SsGLR2.1b	CAAT-box	CAAT	428	4	-	Nicotiana glutinosa
Sspon.02G0014180-2C-mRNA-1	SsGLR2.1b	CAAT-box	CAAT	435	4	+	Nicotiana glutinosa
Sspon.02G0014180-2C-mRNA-1	SsGLR2.1b	CAAT-box	CAAT	514	4	-	Nicotiana glutinosa
Sspon.02G0014180-2C-mRNA-1	SsGLR2.1b	CAAT-box	CAAT	688	4	+	Nicotiana glutinosa
Sspon.02G0014180-2C-mRNA-1	SsGLR2.1b	CAAT-box	CCAAT	740	5	+	Arabidopsis thaliana	common cis-acting element in promoter and enhancer regions
Sspon.02G0014180-2C-mRNA-1	SsGLR2.1b	CAAT-box	CAAT	741	4	+	Nicotiana glutinosa
Sspon.02G0014180-2C-mRNA-1	SsGLR2.1b	CAAT-box	CCAAT	798	5	+	Arabidopsis thaliana	common cis-acting element in promoter and enhancer regions
Sspon.02G0014180-2C-mRNA-1	SsGLR2.1b	CAAT-box	CAAT	799	4	+	Nicotiana glutinosa
Sspon.02G0014180-2C-mRNA-1	SsGLR2.1b	CAAT-box	CAAAT	859	5	+	Pisum sativum	common cis-acting element in promoter and enhancer regions
Sspon.02G0014180-2C-mRNA-1	SsGLR2.1b	CAAT-box	CAAT	876	4	-	Nicotiana glutinosa
Sspon.02G0014180-2C-mRNA-1	SsGLR2.1b	CAAT-box	CAAT	908	4	-	Nicotiana glutinosa
Sspon.02G0014180-2C-mRNA-1	SsGLR2.1b	CAAT-box	CAAT	969	4	-	Nicotiana glutinosa
Sspon.02G0014180-2C-mRNA-1	SsGLR2.1b	CAAT-box	CAAT	973	4	+	Nicotiana glutinosa
Sspon.02G0014180-2C-mRNA-1	SsGLR2.1b	CAAT-box	CAAT	1035	4	+	Nicotiana glutinosa
Sspon.02G0014180-2C-mRNA-1	SsGLR2.1b	CAAT-box	CAAT	1094	4	-	Nicotiana glutinosa
Sspon.02G0014180-2C-mRNA-1	SsGLR2.1b	CAAT-box	CAAAT	1151	5	-	Pisum sativum	common cis-acting element in promoter and enhancer regions
Sspon.02G0014180-2C-mRNA-1	SsGLR2.1b	CAAT-box	CAAAT	1176	5	+	Pisum sativum	common cis-acting element in promoter and enhancer regions
Sspon.02G0014180-2C-mRNA-1	SsGLR2.1b	CAAT-box	CAAT	1344	4	-	Nicotiana glutinosa
Sspon.02G0014180-2C-mRNA-1	SsGLR2.1b	CAAT-box	CAAT	1394	4	+	Nicotiana glutinosa
Sspon.02G0014180-2C-mRNA-1	SsGLR2.1b	CAAT-box	CAAT	1410	4	+	Nicotiana glutinosa
Sspon.02G0014180-2C-mRNA-1	SsGLR2.1b	CAAT-box	CAAAT	1515	5	+	Pisum sativum	common cis-acting element in promoter and enhancer regions
Sspon.02G0014180-2C-mRNA-1	SsGLR2.1b	CAAT-box	CAAAT	1538	5	+	Pisum sativum	common cis-acting element in promoter and enhancer regions
Sspon.02G0014180-2C-mRNA-1	SsGLR2.1b	CAAT-box	CCAAT	1568	5	+	Arabidopsis thaliana	common cis-acting element in promoter and enhancer regions
Sspon.02G0014180-2C-mRNA-1	SsGLR2.1b	CAAT-box	CAAT	1569	4	+	Nicotiana glutinosa
Sspon.02G0014180-2C-mRNA-1	SsGLR2.1b	CAAT-box	CAAAT	1601	5	+	Pisum sativum	common cis-acting element in promoter and enhancer regions
Sspon.02G0014180-2C-mRNA-1	SsGLR2.1b	CAAT-box	CAAAT	1654	5	+	Pisum sativum	common cis-acting element in promoter and enhancer regions
Sspon.02G0014180-2C-mRNA-1	SsGLR2.1b	CAAT-box	CAAT	1677	4	+	Nicotiana glutinosa
Sspon.02G0014180-2C-mRNA-1	SsGLR2.1b	CAAT-box	CCAAT	1696	5	-	Arabidopsis thaliana	common cis-acting element in promoter and enhancer regions
Sspon.02G0014180-2C-mRNA-1	SsGLR2.1b	CAAT-box	CAAT	1737	4	-	Nicotiana glutinosa
Sspon.02G0014180-2C-mRNA-1	SsGLR2.1b	CAAT-box	CAAAT	1748	5	-	Pisum sativum	common cis-acting element in promoter and enhancer regions
Sspon.02G0014180-2C-mRNA-1	SsGLR2.1b	CAAT-box	CAAAT	1813	5	+	Pisum sativum	common cis-acting element in promoter and enhancer regions
Sspon.02G0014180-2C-mRNA-1	SsGLR2.1b	CAAT-box	CAAAT	1831	5	-	Pisum sativum	common cis-acting element in promoter and enhancer regions
Sspon.02G0014180-2C-mRNA-1	SsGLR2.1b	CAAT-box	CAAT	1853	4	-	Nicotiana glutinosa
Sspon.02G0014180-2C-mRNA-1	SsGLR2.1b	CAAT-box	CAAT	1901	4	-	Nicotiana glutinosa
Sspon.02G0014180-2C-mRNA-1	SsGLR2.1b	CAAT-box	CAAT	1965	4	+	Nicotiana glutinosa
Sspon.02G0014180-2C-mRNA-1	SsGLR2.1b	AAGAA-motif	gGTAAAGAAA	843	9	-	Avena sativa
Sspon.02G0014180-2C-mRNA-1	SsGLR2.1b	RY-element	CATGCATG	1055	8	-	Helianthus annuus	cis-acting regulatory element involved in seed-specific regulation
Sspon.02G0014180-2C-mRNA-1	SsGLR2.1b	STRE	AGGGG	1921	5	+	Arabidopsis thaliana
Sspon.02G0014180-2C-mRNA-1	SsGLR2.1b	LTR	CCGAAA	52	6	-	Hordeum vulgare	cis-acting element involved in low-temperature responsiveness
Sspon.02G0014180-2C-mRNA-1	SsGLR2.1b	LTR	CCGAAA	58	6	+	Hordeum vulgare	cis-acting element involved in low-temperature responsiveness
Sspon.02G0014180-2C-mRNA-1	SsGLR2.1b	LTR	CCGAAA	1263	6	+	Hordeum vulgare	cis-acting element involved in low-temperature responsiveness
Sspon.02G0014180-2C-mRNA-1	SsGLR2.1b	LTR	CCGAAA	1312	6	+	Hordeum vulgare	cis-acting element involved in low-temperature responsiveness
Sspon.02G0014180-2C-mRNA-1	SsGLR2.1b	LTR	CCGAAA	1929	6	+	Hordeum vulgare	cis-acting element involved in low-temperature responsiveness
Sspon.02G0014180-2C-mRNA-1	SsGLR2.1b	as-1	TGACG	188	5	-	Arabidopsis thaliana
Sspon.02G0014180-2C-mRNA-1	SsGLR2.1b	as-1	TGACG	643	5	-	Arabidopsis thaliana
Sspon.02G0014180-2C-mRNA-1	SsGLR2.1b	Gap-box	CAAATGAA(A/G)A	1813	9	+	Arabidopsis thaliana	part of a light responsive element
Sspon.02G0014180-2C-mRNA-1	SsGLR2.1b	MYB	CAACAG	18	6	-	Arabidopsis thaliana
Sspon.02G0014180-2C-mRNA-1	SsGLR2.1b	MYB	TAACCA	368	6	+	Arabidopsis thaliana
Sspon.02G0014180-2C-mRNA-1	SsGLR2.1b	MYB	TAACCA	664	6	-	Arabidopsis thaliana
Sspon.02G0014180-2C-mRNA-1	SsGLR2.1b	MYB	CAACAG	1472	6	+	Arabidopsis thaliana
Sspon.02G0014180-2C-mRNA-1	SsGLR2.1b	MYB	CAACCA	1625	6	+	Arabidopsis thaliana
Sspon.02G0014180-2C-mRNA-1	SsGLR2.1b	MYB	CAACCA	1834	6	-	Arabidopsis thaliana
Sspon.02G0014180-2C-mRNA-1	SsGLR2.1b	CGTCA-motif	CGTCA	188	5	+	Hordeum vulgare	cis-acting regulatory element involved in the MeJA-responsiveness
Sspon.02G0014180-2C-mRNA-1	SsGLR2.1b	CGTCA-motif	CGTCA	643	5	+	Hordeum vulgare	cis-acting regulatory element involved in the MeJA-responsiveness
Sspon.02G0014180-2C-mRNA-1	SsGLR2.1b	Box 4	ATTAAT	1430	6	-	Petroselinum crispum	part of a conserved DNA module involved in light responsiveness
Sspon.02G0014180-2C-mRNA-1	SsGLR2.1b	MYB-like sequence	TAACCA	368	6	+	Arabidopsis thaliana
Sspon.02G0014180-2C-mRNA-1	SsGLR2.1b	MYB-like sequence	TAACCA	664	6	-	Arabidopsis thaliana
Sspon.02G0014180-2C-mRNA-1	SsGLR2.1b		motif_sequence	98	4	-	organism	short_function
Sspon.02G0014180-2C-mRNA-1	SsGLR2.1b		motif_sequence	133	4	+	organism	short_function
Sspon.02G0014180-2C-mRNA-1	SsGLR2.1b		motif_sequence	468	4	-	organism	short_function
Sspon.02G0014180-2C-mRNA-1	SsGLR2.1b		motif_sequence	675	4	+	organism	short_function
Sspon.02G0014180-2C-mRNA-1	SsGLR2.1b		motif_sequence	786	4	-	organism	short_function
Sspon.02G0014180-2C-mRNA-1	SsGLR2.1b		motif_sequence	900	4	-	organism	short_function
Sspon.02G0014180-2C-mRNA-1	SsGLR2.1b		motif_sequence	1052	4	-	organism	short_function
Sspon.02G0014180-2C-mRNA-1	SsGLR2.1b		motif_sequence	1097	4	-	organism	short_function
Sspon.02G0014180-2C-mRNA-1	SsGLR2.1b		motif_sequence	1179	4	+	organism	short_function
Sspon.02G0014180-2C-mRNA-1	SsGLR2.1b		motif_sequence	1271	4	+	organism	short_function
Sspon.02G0014180-2C-mRNA-1	SsGLR2.1b		motif_sequence	1289	4	-	organism	short_function
Sspon.02G0014180-2C-mRNA-1	SsGLR2.1b		motif_sequence	1711	4	+	organism	short_function
Sspon.02G0014180-2C-mRNA-1	SsGLR2.1b		motif_sequence	1769	4	+	organism	short_function
Sspon.02G0014180-2C-mRNA-1	SsGLR2.1b		motif_sequence	1818	4	-	organism	short_function
Sspon.02G0014180-2C-mRNA-1	SsGLR2.1b		motif_sequence	1874	4	+	organism	short_function
Sspon.02G0014180-2C-mRNA-1	SsGLR2.1b		motif_sequence	1973	4	-	organism	short_function
Sspon.02G0014180-2C-mRNA-1	SsGLR2.1b	Myb-binding site	CAACAG	18	6	-	Nicotiana tabacum
Sspon.02G0014180-2C-mRNA-1	SsGLR2.1b	Myb-binding site	CAACAG	1472	6	+	Nicotiana tabacum
Sspon.02G0014290-1A-mRNA-1	SsGLR2.2d	GT1-motif	GGTTAAT	1094	7	-	Avena sativa	light responsive element
Sspon.02G0014290-1A-mRNA-1	SsGLR2.2d	GT1-motif	GGTTAA	1095	6	-	Arabidopsis thaliana	light responsive element
Sspon.02G0014290-1A-mRNA-1	SsGLR2.2d	CAT-box	GCCACT	974	6	-	Arabidopsis thaliana	cis-acting regulatory element related to meristem expression
Sspon.02G0014290-1A-mRNA-1	SsGLR2.2d	Unnamed__6	taTAAATATct	262	11	-	Zea mays
Sspon.02G0014290-1A-mRNA-1	SsGLR2.2d	Unnamed__4	CTCC	466	4	+	Petroselinum hortense
Sspon.02G0014290-1A-mRNA-1	SsGLR2.2d	Unnamed__4	CTCC	469	4	+	Petroselinum hortense
Sspon.02G0014290-1A-mRNA-1	SsGLR2.2d	Unnamed__4	CTCC	475	4	+	Petroselinum hortense
Sspon.02G0014290-1A-mRNA-1	SsGLR2.2d	Unnamed__4	CTCC	519	4	+	Petroselinum hortense
Sspon.02G0014290-1A-mRNA-1	SsGLR2.2d	Unnamed__4	CTCC	578	4	+	Petroselinum hortense
Sspon.02G0014290-1A-mRNA-1	SsGLR2.2d	Unnamed__4	CTCC	581	4	+	Petroselinum hortense
Sspon.02G0014290-1A-mRNA-1	SsGLR2.2d	Unnamed__4	CTCC	651	4	-	Petroselinum hortense
Sspon.02G0014290-1A-mRNA-1	SsGLR2.2d	Unnamed__4	CTCC	694	4	-	Petroselinum hortense
Sspon.02G0014290-1A-mRNA-1	SsGLR2.2d	Unnamed__4	CTCC	846	4	-	Petroselinum hortense
Sspon.02G0014290-1A-mRNA-1	SsGLR2.2d	Unnamed__4	CTCC	940	4	+	Petroselinum hortense
Sspon.02G0014290-1A-mRNA-1	SsGLR2.2d	Unnamed__4	CTCC	1089	4	-	Petroselinum hortense
Sspon.02G0014290-1A-mRNA-1	SsGLR2.2d	Unnamed__4	CTCC	1482	4	+	Petroselinum hortense
Sspon.02G0014290-1A-mRNA-1	SsGLR2.2d	Unnamed__4	CTCC	1766	4	+	Petroselinum hortense
Sspon.02G0014290-1A-mRNA-1	SsGLR2.2d	MYB recognition site	CCGTTG	1169	6	+	Arabidopsis thaliana
Sspon.02G0014290-1A-mRNA-1	SsGLR2.2d	MYB recognition site	CCGTTG	1621	6	+	Arabidopsis thaliana
Sspon.02G0014290-1A-mRNA-1	SsGLR2.2d	E2Fb	TTTGCCGC	1227	8	+	Nicotiana tabacum
Sspon.02G0014290-1A-mRNA-1	SsGLR2.2d	MBS	CAACTG	1554	6	-	Arabidopsis thaliana	MYB binding site involved in drought-inducibility
Sspon.02G0014290-1A-mRNA-1	SsGLR2.2d	MBS	CAACTG	1718	6	-	Arabidopsis thaliana	MYB binding site involved in drought-inducibility
Sspon.02G0014290-1A-mRNA-1	SsGLR2.2d	AT~TATA-box	TATATA	1493	6	-	Arabidopsis thaliana
Sspon.02G0014290-1A-mRNA-1	SsGLR2.2d	AT~TATA-box	TATATA	1807	6	-	Arabidopsis thaliana
Sspon.02G0014290-1A-mRNA-1	SsGLR2.2d	TATA	TATAAAAT	249	8	-	Arabidopsis thaliana
Sspon.02G0014290-1A-mRNA-1	SsGLR2.2d	TATA	TATAAAAT	1694	8	+	Arabidopsis thaliana
Sspon.02G0014290-1A-mRNA-1	SsGLR2.2d	W box	TTGACC	1473	6	+	Arabidopsis thaliana
Sspon.02G0014290-1A-mRNA-1	SsGLR2.2d	W box	TTGACC	1525	6	+	Arabidopsis thaliana
Sspon.02G0014290-1A-mRNA-1	SsGLR2.2d	P-box	CCTTTTG	1469	7	+	Oryza sativa	gibberellin-responsive element
Sspon.02G0014290-1A-mRNA-1	SsGLR2.2d	GCN4_motif	TGAGTCA	243	7	+	Oryza sativa	cis-regulatory element involved in endosperm expression
Sspon.02G0014290-1A-mRNA-1	SsGLR2.2d	TGACG-motif	TGACG	563	5	-	Hordeum vulgare	cis-acting regulatory element involved in the MeJA-responsiveness
Sspon.02G0014290-1A-mRNA-1	SsGLR2.2d	TGACG-motif	TGACG	1213	5	-	Hordeum vulgare	cis-acting regulatory element involved in the MeJA-responsiveness
Sspon.02G0014290-1A-mRNA-1	SsGLR2.2d	TGACG-motif	TGACG	1337	5	-	Hordeum vulgare	cis-acting regulatory element involved in the MeJA-responsiveness
Sspon.02G0014290-1A-mRNA-1	SsGLR2.2d	TATA-box	ATATAT	148	6	+	Brassica napus	core promoter element around -30 of transcription start
Sspon.02G0014290-1A-mRNA-1	SsGLR2.2d	TATA-box	TATA	149	4	+	Arabidopsis thaliana	core promoter element around -30 of transcription start
Sspon.02G0014290-1A-mRNA-1	SsGLR2.2d	TATA-box	TATA	156	4	+	Arabidopsis thaliana	core promoter element around -30 of transcription start
Sspon.02G0014290-1A-mRNA-1	SsGLR2.2d	TATA-box	TATAAAA	250	7	-	Pisum sativum	core promoter element around -30 of transcription start
Sspon.02G0014290-1A-mRNA-1	SsGLR2.2d	TATA-box	TATAAA	251	6	-	Helianthus annuus	core promoter element around -30 of transcription start
Sspon.02G0014290-1A-mRNA-1	SsGLR2.2d	TATA-box	TATAA	252	5	-	Arabidopsis thaliana	core promoter element around -30 of transcription start
Sspon.02G0014290-1A-mRNA-1	SsGLR2.2d	TATA-box	TATA	253	4	+	Arabidopsis thaliana	core promoter element around -30 of transcription start
Sspon.02G0014290-1A-mRNA-1	SsGLR2.2d	TATA-box	TATAAATA	265	8	-	Daucus carota	core promoter element around -30 of transcription start
Sspon.02G0014290-1A-mRNA-1	SsGLR2.2d	TATA-box	TATAAAT	266	7	-	Brassica juncea	core promoter element around -30 of transcription start
Sspon.02G0014290-1A-mRNA-1	SsGLR2.2d	TATA-box	TATAAA	267	6	-	Helianthus annuus	core promoter element around -30 of transcription start
Sspon.02G0014290-1A-mRNA-1	SsGLR2.2d	TATA-box	TATAA	268	5	-	Arabidopsis thaliana	core promoter element around -30 of transcription start
Sspon.02G0014290-1A-mRNA-1	SsGLR2.2d	TATA-box	TATA	269	4	+	Arabidopsis thaliana	core promoter element around -30 of transcription start
Sspon.02G0014290-1A-mRNA-1	SsGLR2.2d	TATA-box	TATTTAAA	1074	8	+	Arabidopsis thaliana	core promoter element around -30 of transcription start
Sspon.02G0014290-1A-mRNA-1	SsGLR2.2d	TATA-box	ATTATA	1491	6	+	Brassica napus	core promoter element around -30 of transcription start
Sspon.02G0014290-1A-mRNA-1	SsGLR2.2d	TATA-box	TATATAA	1492	7	-	Arabidopsis thaliana	core promoter element around -30 of transcription start
Sspon.02G0014290-1A-mRNA-1	SsGLR2.2d	TATA-box	TATATA	1493	6	-	Arabidopsis thaliana	core promoter element around -30 of transcription start
Sspon.02G0014290-1A-mRNA-1	SsGLR2.2d	TATA-box	ATATAT	1494	6	-	Brassica napus	core promoter element around -30 of transcription start
Sspon.02G0014290-1A-mRNA-1	SsGLR2.2d	TATA-box	TATA	1495	4	-	Arabidopsis thaliana	core promoter element around -30 of transcription start
Sspon.02G0014290-1A-mRNA-1	SsGLR2.2d	TATA-box	TATAAAT	1635	7	-	Brassica juncea	core promoter element around -30 of transcription start
Sspon.02G0014290-1A-mRNA-1	SsGLR2.2d	TATA-box	TATAAA	1636	6	-	Helianthus annuus	core promoter element around -30 of transcription start
Sspon.02G0014290-1A-mRNA-1	SsGLR2.2d	TATA-box	TATAA	1637	5	-	Arabidopsis thaliana	core promoter element around -30 of transcription start
Sspon.02G0014290-1A-mRNA-1	SsGLR2.2d	TATA-box	TATA	1638	4	-	Arabidopsis thaliana	core promoter element around -30 of transcription start
Sspon.02G0014290-1A-mRNA-1	SsGLR2.2d	TATA-box	ATATAA	1693	6	+	Brassica oleracea	core promoter element around -30 of transcription start
Sspon.02G0014290-1A-mRNA-1	SsGLR2.2d	TATA-box	TATA	1694	4	-	Arabidopsis thaliana	core promoter element around -30 of transcription start
Sspon.02G0014290-1A-mRNA-1	SsGLR2.2d	TATA-box	TATATAA	1806	7	-	Arabidopsis thaliana	core promoter element around -30 of transcription start
Sspon.02G0014290-1A-mRNA-1	SsGLR2.2d	TATA-box	TATATA	1807	6	-	Arabidopsis thaliana	core promoter element around -30 of transcription start
Sspon.02G0014290-1A-mRNA-1	SsGLR2.2d	TATA-box	ATATAT	1808	6	-	Brassica napus	core promoter element around -30 of transcription start
Sspon.02G0014290-1A-mRNA-1	SsGLR2.2d	TATA-box	TATA	1809	4	-	Arabidopsis thaliana	core promoter element around -30 of transcription start
Sspon.02G0014290-1A-mRNA-1	SsGLR2.2d	TATA-box	TATTTAAA	1811	8	+	Arabidopsis thaliana	core promoter element around -30 of transcription start
Sspon.02G0014290-1A-mRNA-1	SsGLR2.2d	TATA-box	TATA	1932	4	-	Arabidopsis thaliana	core promoter element around -30 of transcription start
Sspon.02G0014290-1A-mRNA-1	SsGLR2.2d	TATA-box	ATATAA	1945	6	+	Brassica oleracea	core promoter element around -30 of transcription start
Sspon.02G0014290-1A-mRNA-1	SsGLR2.2d	TATA-box	TATA	1946	4	-	Arabidopsis thaliana	core promoter element around -30 of transcription start
Sspon.02G0014290-1A-mRNA-1	SsGLR2.2d	TCA	TCATCTTCAT	1130	9	-	Pisum sativum
Sspon.02G0014290-1A-mRNA-1	SsGLR2.2d	ARE	AAACCA	22	6	-	Zea mays	cis-acting regulatory element essential for the anaerobic induction
Sspon.02G0014290-1A-mRNA-1	SsGLR2.2d	ARE	AAACCA	181	6	-	Zea mays	cis-acting regulatory element essential for the anaerobic induction
Sspon.02G0014290-1A-mRNA-1	SsGLR2.2d	ARE	AAACCA	1737	6	-	Zea mays	cis-acting regulatory element essential for the anaerobic induction
Sspon.02G0014290-1A-mRNA-1	SsGLR2.2d	ABRE	CACGTG	878	6	+	Arabidopsis thaliana	cis-acting element involved in the abscisic acid responsiveness
Sspon.02G0014290-1A-mRNA-1	SsGLR2.2d	ABRE	ACGTG	879	5	+	Arabidopsis thaliana	cis-acting element involved in the abscisic acid responsiveness
Sspon.02G0014290-1A-mRNA-1	SsGLR2.2d	ABRE	ACGTG	932	5	-	Arabidopsis thaliana	cis-acting element involved in the abscisic acid responsiveness
Sspon.02G0014290-1A-mRNA-1	SsGLR2.2d	ABRE	ACGTG	943	5	-	Arabidopsis thaliana	cis-acting element involved in the abscisic acid responsiveness
Sspon.02G0014290-1A-mRNA-1	SsGLR2.2d	MYC	CATGTG	204	6	-	Arabidopsis thaliana
Sspon.02G0014290-1A-mRNA-1	SsGLR2.2d	MYC	CATGTG	764	6	-	Arabidopsis thaliana
Sspon.02G0014290-1A-mRNA-1	SsGLR2.2d	MYC	CATGTG	1004	6	+	Arabidopsis thaliana
Sspon.02G0014290-1A-mRNA-1	SsGLR2.2d	MYC	CATTTG	1011	6	-	Arabidopsis thaliana
Sspon.02G0014290-1A-mRNA-1	SsGLR2.2d	O2-site	GATGATGTGG	1542	9	-	Zea mays	cis-acting regulatory element involved in zein metabolism regulation
Sspon.02G0014290-1A-mRNA-1	SsGLR2.2d	chs-CMA2a	TCACTTGA	193	8	+	Petroselinum crispum	part of a light responsive element
Sspon.02G0014290-1A-mRNA-1	SsGLR2.2d	CCGTCC-box	CCGTCC	403	6	-	Petroselinum hortense
Sspon.02G0014290-1A-mRNA-1	SsGLR2.2d	Unnamed__1	CGTGG	478	5	+	Zea mays
Sspon.02G0014290-1A-mRNA-1	SsGLR2.2d	Unnamed__1	CGTGG	688	5	-	Zea mays
Sspon.02G0014290-1A-mRNA-1	SsGLR2.2d	Unnamed__1	CGTGG	877	5	-	Zea mays
Sspon.02G0014290-1A-mRNA-1	SsGLR2.2d	Unnamed__1	CGTGG	942	5	-	Zea mays
Sspon.02G0014290-1A-mRNA-1	SsGLR2.2d	CCAAT-box	CAACGG	1169	6	-	Hordeum vulgare	MYBHv1 binding site
Sspon.02G0014290-1A-mRNA-1	SsGLR2.2d	CCAAT-box	CAACGG	1621	6	-	Hordeum vulgare	MYBHv1 binding site
Sspon.02G0014290-1A-mRNA-1	SsGLR2.2d	CGTCA-motif	CGTCA	563	5	+	Hordeum vulgare	cis-acting regulatory element involved in the MeJA-responsiveness
Sspon.02G0014290-1A-mRNA-1	SsGLR2.2d	CGTCA-motif	CGTCA	1213	5	+	Hordeum vulgare	cis-acting regulatory element involved in the MeJA-responsiveness
Sspon.02G0014290-1A-mRNA-1	SsGLR2.2d	CGTCA-motif	CGTCA	1337	5	+	Hordeum vulgare	cis-acting regulatory element involved in the MeJA-responsiveness
Sspon.02G0014290-1A-mRNA-1	SsGLR2.2d	ACE	CTAACGTATT	1313	10	+	Petroselinum crispum	cis-acting element involved in light responsiveness
Sspon.02G0014290-1A-mRNA-1	SsGLR2.2d	CARE	CAACTCAC	955	8	-	Oryza sativa
[truncated: 4,619 more rows]

[truncated: 5 more sheets: Table S11, Table S12, Table S13, Table S14, Table S15]
